# Supplementary material for: Response of Burkholderia cenocepacia H111 to Micro-Oxia
Source: PLoS One. 2013 Sep 2;8(9):e72939. doi: 10.1371/journal.pone.0072939 (PMC3759415; doi:10.1371/journal.pone.0072939)
Supplement: Table S1 — Shotgun proteomics and RNA-Seq data for all B. cenocepacia H111 genes/proteins grown in micro-oxic (M) conditions and aerobic (A) conditions. (XLSX) [file pone.0072939.s004.xlsx]

## Sheet: Table. S1
Table S1. Shotgun proteomics and RNA-Seq data for all B. cenocepacia H111 genes/proteins grown in micro-oxic (M) conditions and aerobic (A) conditions.
Locus Ida	J2315 orthologsb	Annotationa	TM countc	classc	Proteome FC(M/A)d	Proteome pvalued	RNASeq RPKM Ae	RNASeq RPKM Me	RNASeq FC(M/A)f	RNASeq pvaluef	proNOGg
CCE46201	BCAM2627	hemin transport protein HmuS	0		nd		4.85215	10.3616	na		proNOG05179 (P)
CCE46202	BCAM2626	TonB-dependent hemin, ferrichrome receptor	0	S	nd		6.99017	19.903	3.5625	0.641719	proNOG04505 (P)
CCE46203		hypothetical protein I35_0004	0		nd		0	111.752	na
CCE46204	BCAM2625	hypothetical protein I35_0005	0		nd		209.153	99.2532	-1.68421	0.862919
CCE46205	BCAM2624	hypothetical protein I35_0006	2	TM	1.7867	0.660588	389.159	149.16	-2.08521	0.713431
CCE46206	BCAM2623	hypothetical protein I35_0007	0		-1.20549	1	280.984	228.583	1.01786	1
CCE46207		outer membrane protein (porin)	0	S	2.18075	0.107204	137.983	216.082	1.95938	0.705582
CCE46208	BCAM2620	methionine ABC transporter substrate-binding protein	0	S	nd		32.8287	46.7363	1.78125	0.848327	proNOG01369 (P)
CCE46209	BCAM2619	succinylglutamate desuccinylase/aspartoacylase	0		1.36762	0.705615	665.647	426.44	-1.24756	0.895627	proNOG03732 (R)
CCE46210	BCAM2618	histidine ABC transporter, histidine-binding periplasmic protein precursor HisJ (TC 3.A.1.3.1)	0	S	1.45169	0.869718	128.573	293.83	2.85937	0.56315	proNOG10000 (E)
CCE46211	BCAM2617	transcriptional regulatory protein	0		nd		40.2713	53.2368	1.65402	0.850323
CCE46212	BCAM2616	transcriptional regulator containing an amidase domain and an AraC-type DNA-binding HTH domain	0		nd		39.1243	19.8925	-1.57193	0.904998	proNOG00368 (K)
CCE46213	BCAM2615	Na+/alanine symporter	3	TM	nd		34.2948	24.4118	na		proNOG34487 (S)
CCE46214	BCAM2614	hypothetical protein I35_0016	4	TM	nd		13.1805	0	na		proNOG35945 (S)
CCE46215	BCAM2613	hypothetical protein I35_0017	0		nd		53.5207	12.6991	-3.36842	0.743047	proNOG26570 (S)
CCE46216	BCAM2612	Permeases	12	TM	nd		11.4439	24.4381	2.67188	0.751335	proNOG00374 (R)
CCE46217	BCAM2611	transcriptional regulator, TetR family	0		nd		189.59	426.172	2.8125	0.569692	proNOG03370 (K)
CCE46218	BCAM2610	O-methyltransferase	0		nd		7.95578	62.294	9.79688	0.48165	proNOG03988 (R)
CCE46219	BCAM2609	hypothetical protein I35_0021	0	S	nd		32.3082	30.6636	1.1875	1	proNOG29866 (S)
CCE46220	BCAM2608	probable polyketide cyclase	0	S	nd		11.0043	35.2488	4.00781	0.663686	proNOG05543 (S)
CCE46221	BCAM2607	NADH:flavin oxidoreductases, Old Yellow Enzyme family	0		nd		9.4956	6.75918	na		proNOG00746 (C)
CCE46222	BCAM2605	Methylglyoxal reductase, acetol producing / 2,5-diketo-D-gluconic acid reductase B	0		nd		6.54142	18.6253	3.5625	0.835626	proNOG01027 (C)
CCE46223	BCAM2604	Coenzyme F420-dependent N5,N10-methylene tetrahydromethanopterin reductase and related flavin-dependent oxidoreductases	0		nd		0	7.9319	na		proNOG04916 (C)
CCE46224	BCAM2603	hypothetical protein I35_0026	0		nd		16.3535	11.6408	na		proNOG32512 (S)
CCE46225	BCAM2602	putative drug efflux protein	12	TM	nd		4.40444	9.40554	na		proNOG00224 (P)
CCE46226	BCAM2601	transcriptional regulator, LysR family	0		-2.41098	0.892452	39.3735	36.0346	1.14509	0.996916	proNOG03704 (K)
CCE46227	BCAM2600	Glucose-6-phosphate 1-dehydrogenase	0		-2.14309	0.655632	93.3348	58.7719	-1.26926	0.912487	proNOG00363 (G)
CCE46228	BCAM2599	transcriptional regulator, TetR family	0		nd		27.4536	19.5421	-1.12281	1	proNOG54695 (K)
CCE46229	BCAM2598	putative dehydrogenase	0		1.65908	0.896047	6.04857	21.5275	4.45312	0.762611	proNOG10485 (IQ)
CCE46230	BCAM2597	Regulatory protein CysB	0		nd		133.626	33.0844	-3.22807	0.575248	proNOG43648 (K)
CCE46231	BCAM2596	Beta-lactamase class C	0	S	nd		19.7119	95.413	6.05625	0.388351	proNOG04107 (V)
CCE46232	BCAM2595	Uncharacterized conserved protein	0		2.90339	0.803822	18.3024	260.561	17.8125	0.202769	proNOG12619 (S)
CCE46233	BCAM2594	YhdH, a putative quinone oxidoreductase	0		nd		5.3847	111.155	25.8281	0.205573	proNOG00674 (C)
CCE46234	BCAM2593	transcriptional regulator, TetR family	0		nd		33.1677	306.924	11.5781	0.234215	proNOG12841 (K)
CCE46235	BCAM2592	transcriptional regulator, IclR family	0		nd		64.9332	41.5988	-1.24756	0.955936	proNOG01643 (K)
CCE46236	BCAM2591	putative cytochrome P450 hydroxylase	0		nd		15.8098	33.7613	2.67188	0.654024
CCE46237	BCAM2590	transporter, MFS superfamily	12	TM	nd		19.8447	115.833	7.30312	0.332257	proNOG00375 (EGP)
CCE46238		hypothetical protein I35_0040	0		nd		0	301.73	M only	0.30499
CCE46239	BCAM2589	transcriptional regulator, IclR family	0		5.80678	0.714134	96.8792	328.89	4.2476	0.435558
CCE46240	BCAM2588	Demethylmenaquinone methyltransferase	0		nd		7.58018	10.7915	na		proNOG02014 (H)
CCE46241	BCAM2587	D-3-phosphoglycerate dehydrogenase	0		nd		5.58918	11.9355	na		proNOG02008 (E)
CCE46242	BCAM2586	Gluconolactonase	0		nd		11.2496	20.0192	2.22656	0.873355	proNOG05913 (G)
CCE46243		Nitrate/nitrite transporter	3	TM	nd		13.4823	19.194	na
CCE46244	BCAM2585	Nitrate/nitrite transporter	8	TM	nd		0	4.27621	na
CCE46245	BCAM2584	hypothetical protein I35_0047	0	S	nd		18.3977	6.54795	-2.24561	0.883469	proNOG21885 (M)
CCE46246	BCAM2583	Purine/pyrimidine phosphoribosyl transferase	0		nd		0	3.60231	na		proNOG04555 (R)
CCE46247	BCAM2582	Sialic acid transporter (permease) NanT	12	TM	nd		4.13626	2.94428	na
CCE46248	BCAM2581	MFS permease	9	TM	nd		0	3.04408	na		proNOG07051 (EGP)
CCE46249	BCAM2580	Nitrate/nitrite transporter	12	TM	nd		24.0297	34.2097	1.78125	0.832389	proNOG01167 (P)
CCE46250	BCAM2579	putative 2-pyrone-4,6-dicarboxylic acid hydrolase	0	S	nd		0	0	na
CCE46251	BCAM2578	Short chain dehydrogenase	0		nd		33.3242	222.976	8.37188	0.295068	proNOG05696 (IQ)
CCE46252	BCAM2577	ThiJ/PfpI family protein	0	S	nd		18.856	4.47405	na		proNOG06330 (S)
CCE46253	BCAM2576	ThiJ/PfpI family protein	0		nd		14.8419	26.4119	2.22656	0.873355	proNOG11112 (S)
CCE46254	BCAM2575	transcriptional regulator, LysR family	0		nd		58.2898	82.984	1.78125	0.795117	proNOG04214 (K)
CCE46255	BCAM2574	Catalyzes the cleavage of p-aminobenzoyl-glutamate to p-aminobenzoate and glutamate,subunit A	0		nd		71.1811	22.1674	-2.56642	0.678783	proNOG00404 (R)
CCE46256	BCAM2573	dicarboxylic acid transporter PcaT	10	TM	nd		31.8231	14.1577	-1.79649	0.854083
CCE46257	BCAM2572	transcriptional regulator	0		nd		46.0243	36.8562	1.00195	1	proNOG21839 (K)
CCE46258	BCAM2571	Lysine-arginine-ornithine-binding periplasmic protein precursor (TC 3.A.1.3.1)	0	S	nd		6.84567	4.8729	na
CCE46259	BCAM2570	Succinylglutamate desuccinylase/aspartoacylase	0		nd		37.9824	23.6571	-1.28321	0.958429	proNOG03732 (R)
CCE46260	BCAM2569	transcriptional regulator, IclR family	0		1.32726	0.89412	53.7242	38.242	-1.12281	1	proNOG15747 (K)
CCE46261		hypothetical protein I35_0063	0		nd		64.2248	0	na
CCE46262	BCAL0407	Acetyl-CoA acetyltransferase / Beta-ketoadipyl CoA thiolase	0		nd		57.2578	9.40554	-4.8655	0.537538	proNOG00542 (I)
CCE46263	BCAM2567	Purine nucleoside phosphorylase	0		nd		90.3161	21.4297	-3.36842	0.676345	proNOG24247 (S)
CCE46264	BCAM2566	hypothetical protein I35_0066	0		nd		56.6689	13.4461	-3.36842	0.743047	proNOG28173 (R)
CCE46265	BCAM2565	Methyltransferase	0		-1.20549	1	104.983	61.5416	-1.36341	0.897893	proNOG19660 (R)
CCE46266	BCAM2563	Aerotaxis sensor receptor protein	2	TM	1.7464	0.600302	130.32	407.677	3.91406	0.427493	proNOG00149 (T)
CCE46267		hypothetical protein I35_0069	0		nd		43.0776	122.654	3.5625	0.835626
CCE46268	BCAM2563	Aerotaxis sensor receptor protein	2	TM	nd		133.75	1098.53	10.2764	0.186251	proNOG00149 (T)
CCE46269	BCAM2562	Succinate-semialdehyde dehydrogenase [NADP+]	0		1.58995	0.756749	275.428	409.266	1.85918	0.711145	proNOG00045 (C)
CCE46270	BCAM2561	Gamma-aminobutyrate:alpha-ketoglutarate aminotransferase	0		1.10605	0.917186	585.976	193.868	-2.41574	0.601066	proNOG00593 (E)
CCE46271	BCAM0951	transcriptional regulator GabR of GABA utilization (GntR family with aminotransferase-like domain)	0		nd		45.6469	47.4889	1.30168	0.916875	proNOG02346 (K)
CCE46272		hypothetical protein I35_0074	0		nd		31.539	0	na
CCE46273	BCAM2559	Permeases of the drug/metabolite transporter (DMT) superfamily	9	TM	nd		37.9824	166.726	5.49219	0.403004	proNOG03659 (EG)
CCE46274	BCAM2558	Selenide,water dikinase	0		1.39712	0.781817	69.6523	53.1214	-1.04795	1	proNOG02169 (E)
CCE46275	BCAM2557	putative threonine efflux protein	5	TM	nd		44.6006	63.4953	1.78125	0.848327	proNOG25023 (E)
CCE46276		hypothetical protein I35_0078	0		nd		0	0	na
CCE46277	BCAM2556	Purine nucleoside permease	0	S	-1.62741	0.681067	58.8727	153.659	3.26562	0.534737	proNOG44122 (F)
CCE46278	BCAM2555	hypothetical protein I35_0080	0	S	nd		126.156	153.944	1.52679	0.88288
CCE46279	BCAM2554	Probable transcription regulator protein of MDR efflux pump cluster	0		-1.8546	0.669609	168.71	82.5628	-1.63317	0.799791	proNOG01717 (K)
CCE46280	BCAM2552	Esterase/lipase	0		nd		12.3079	35.0441	3.5625	0.707359	proNOG08555 (I)
CCE46281	BCAM2551	Secretion protein, HlyD family	1	TM	nd		4.3502	21.676	6.23438	0.644118	proNOG00519 (U)
CCE46282	BCAM1946	RND efflux system, inner membrane transporter CmeB	11	TM	nd		16.8368	23.9696	1.78125	0.795117	proNOG00046 (P)
CCE46283	BCAM2549	RND efflux system, outer membrane lipoprotein CmeC	0	S	nd		10.3487	7.36645	-1.12281	1	proNOG00146 (M)
CCE46284	BCAM2546	MlrC	0		nd		0	2.52451	na		proNOG02405 (S)
CCE46285	BCAM2545	Permeases of the major facilitator superfamily	12	TM	nd		16.2408	11.5605	-1.12281	1	proNOG01167 (P)
CCE46286		hypothetical protein I35_0088	0		nd		0	0	na
CCE46287	BCAM2544	transcriptional regulators, LysR family	0		nd		32.8083	7.78456	-3.36842	0.743047	proNOG03259 (K)
CCE46288	BCAM2543	hypothetical protein I35_0090	1	TM	nd		0	0	na
CCE46289	BCAM2542	Uncharacterized conserved protein	0	S	nd		3.2407	2.3068	na		proNOG09734 (S)
CCE46290	BCAM2541	hypothetical protein I35_0092	0	S	nd		19.8447	8.47555	-1.87135	0.893056
CCE46291	BCAM2540	hypothetical protein I35_0093	11	TM	nd		24.3852	17.3579	-1.12281	1
CCE46292	BCAM2539	transcriptional regulator, AraC family	0		nd		22.6434	4.02951	-4.49123	0.777352
CCE46293	BCAM2538	LysR family transcriptional regulator PA2758	0		nd		23.787	12.6991	-1.49708	0.967849	proNOG11240 (K)
CCE46294	BCAM2537	hypothetical protein I35_0096	4	TM	nd		408.505	85.5243	-3.81754	0.494268	proNOG17838 (S)
CCE46295	BCAM2536	Alpha/beta hydrolase fold protein	0		nd		254.977	53.1214	-3.83626	0.480463	proNOG22059 (R)
CCE46296	BCAM2535	hypothetical protein I35_0098	0		nd		64.2248	68.5749	1.33594	0.973751	proNOG24169 (K)
CCE46297	BCAM2534	C4-dicarboxylate transport transcriptional regulatory protein	0		nd		19.7119	39.2877	2.49375	0.715049	proNOG00277 (T)
CCE46298	BCAM2533	C4-dicarboxylate transport sensor protein dctB	2	TM	nd		8.34417	5.93956	-1.12281	1	proNOG04851 (T)
CCE46299	BCAM2532	Malate-sodium symport	11	TM	nd		7.76344	5.52618	na		proNOG11599 (C)
CCE46300		hypothetical protein I35_0102	0		nd		39.2485	0	na
CCE46301	BCAM2531	Methionine ABC transporter substrate-binding protein	0		nd		6.37611	4.53865	na		proNOG18417 (P)
CCE46302	BCAM2530	Coenzyme F420-dependent N5,N10-methylene tetrahydromethanopterin reductase and related flavin-dependent oxidoreductases	0		nd		3.74986	2.66923	na		proNOG05473 (C)
CCE46303	BCAM2529	Methionine ABC transporter ATP-binding protein	0		nd		0	3.1828	na		proNOG01513 (P)
CCE46304	BCAM2528	Methionine ABC transporter permease protein	5	TM	nd		8.06476	0	na		proNOG00157 (P)
CCE46305	BCAM2527	hypothetical protein I35_0107	0		nd		18.856	4.47405	na
CCE46306	BCAM2526	Acyl-CoA dehydrogenases	0		nd		0	6.2238	na		proNOG02878 (C)
CCE46307	BCAM2525	putative metal chaperone GTPase	0		nd		8.33105	2.96511	na		proNOG00525 (R)
CCE46308	BCAM2524	GTP cyclohydrolase I type 2	0		nd		0	0	na		proNOG03966 (S)
CCE46309	BCAM2523	Queuosine biosynthesis QueD, PTPS-I	0		nd		9.1512	0	na		proNOG01439 (H)
CCE46310	BCAM2522	Carbonic anhydrase, gamma class	0		nd		0	0	na		proNOG08675 (R)
CCE46311	BCAM2521	Dihydroorotase	0		nd		27.0531	8.253	-2.61988	0.771479	proNOG00189 (F)
CCE46312	BCAM2520	transcriptional regulator, AsnC family	0		nd		79.7631	32.4441	-1.96491	0.842922	proNOG14990 (K)
CCE46313	BCAM2519	Homoserine/homoserine lactone efflux protein	5	TM	nd		16.9013	24.0614	1.78125	0.944641	proNOG13099 (E)
CCE46314	BCAM2518	putative transcriptional regulator	0		nd		6.24093	26.6546	5.34375	0.699316	proNOG01797 (K)
CCE46315	BCAM2517	putative membrane protein	1	TM	nd		49.9863	23.7209	-1.68421	0.862919	proNOG18027 (S)
CCE46316	BCAM2516	Membrane metalloprotease	6	TM	nd		21.8948	25.9753	1.48438	0.961402	proNOG05542 (O)
CCE46317	BCAM2515	D-glucarate permease	12	TM	nd		19.2395	16.4341	1.06875	1	proNOG00081 (EGP)
CCE46318	BCAM2514	D-Glucuronolactone:NAD+ oxidoreductase	0		2.48862	0.857366	10.0733	14.3408	1.78125	0.899453	proNOG00252 (C)
CCE46319	BCAM2513	hypothetical protein I35_0121	0		3.04164	0.691621	19.0939	13.5914	na
CCE46320	BCAM2512	5-dehydro-4-deoxyglucarate dehydratase	0		nd		5.79076	49.4639	10.6875	0.451587	proNOG01758 (G)
CCE46321	BCAM2511	D-galactarate dehydratase	0		nd		6.74115	19.194	3.5625	0.707359	proNOG03804 (G)
CCE46322	BCAM2510	hypothetical protein I35_0124	0		nd		0	9.597	na		proNOG26063 (S)
CCE46323	BCAM2509	L-fucose mutarotase	0		1.37303	0.737204	69.7177	49.6266	-1.12281	1	proNOG27867 (G)
CCE46324	BCAM2508	putative membrane protein	4	TM	nd		133.069	154.998	1.45739	0.875589	proNOG25679 (S)
CCE46325	BCAM2507	Permeases of the major facilitator superfamily	11	TM	nd		72.7489	5.75381	-10.1053	0.353824	proNOG00375 (EGP)
CCE46326		hypothetical protein I35_0128	0		nd		0	0	na
CCE46327		hypothetical protein I35_0129	0		nd		0	0	na
CCE46328	BCAM2506	Leucine-, isoleucine-, valine-, threonine-, and alanine-binding protein	0		nd		8.9882	6.398	na
CCE46329		hypothetical protein I35_0131	0		nd		44.1546	0	na
CCE46330		hypothetical protein I35_0132	0		nd		0	0	na
CCE46331	BCAM2505	transcriptional regulator, AraC family	0		nd		53.3187	37.9534	-1.12281	1	proNOG02080 (K)
CCE46332	BCAM2504	hypothetical protein I35_0134	0		nd		60.2108	85.7187	1.78125	0.899453
CCE46333	BCAM2503	4-hydroxyphenylpyruvate dioxygenase	0		nd		5.59804	7.96962	1.78125	0.944641	proNOG03956 (Q)
CCE46334	BCAM2502	3-dehydroquinate dehydratase II	0		nd		0	16.5422	na		proNOG19142 (E)
CCE46335	BCAM2501	Quinate/shikimate 5-dehydrogenase I delta	0		nd		6.19713	8.8225	na		proNOG23026 (E)
CCE46336	BCAM2500	Probable glucarate transporter	11	TM	nd		23.6542	19.6439	1.03906	1	proNOG11394 (EGP)
CCE46337	BCAM2499	2-aminoethylphosphonate:pyruvate aminotransferase	0		nd		0	6.79571	na		proNOG05289 (H)
CCE46338	BCAM2498	2-aminoethylphosphonate ABC transporter periplasmic binding component (TC 3.A.1.9.1)	0	S	nd		14.5564	51.808	4.45312	0.557538	proNOG02533 (H)
CCE46339	BCAM2497	2-aminoethylphosphonate ABC transporter ATP-binding protein (TC 3.A.1.9.1)	0		nd		4.79941	27.3306	7.125	0.595719	proNOG43450 (E)
CCE46340	BCAM2496	2-aminoethylphosphonate ABC transporter permease protein I (TC 3.A.1.9.1)	6	TM	nd		0	8.19027	na		proNOG44762 (P)
CCE46341	BCAM2495	2-aminoethylphosphonate ABC transporter permease protein II (TC 3.A.1.9.1)	6	TM	nd		0	4.38051	na		proNOG46436 (E)
CCE46342	BCAM2494	Phosphonoacetate hydrolase	0		nd		16.1664	2.8769	-4.49123	0.777352	proNOG09233 (R)
CCE46343	BCAM2493	NAD-dependent aldehyde dehydrogenases	0		nd		10.9248	25.9218	2.96875	0.711326	proNOG00045 (C)
CCE46344	BCAM2492	HD phosphohydrolase-like protein	0		nd		66.8285	33.9786	-1.57193	0.904998	proNOG16086 (R)
CCE46345	BCAM2822	Diguanylate cyclase/phosphodiesterase domain 1 (GGDEF)	2	TM	nd		203.009	149.323	-1.08659	0.968292	proNOG20908 (T)
CCE46346		hypothetical protein I35_0149	0		nd		0	26.7491	na
CCE46347	BCAM2821	Malate synthase G	0		1.0784	0.926966	131.55	83.2358	-1.26316	0.899534	proNOG00784 (C)
CCE46348	BCAM2820	hypothetical protein GlcG in glycolate utilization operon	0		nd		13.0828	27.9379	na		proNOG16953 (S)
CCE46349	BCAM2819	Glycolate dehydrogenase,iron-sulfur subunit GlcF	0		nd		17.3581	18.5338	1.33594	0.973751	proNOG02139 (C)
CCE46350	BCAM2818	Glycolate dehydrogenase,FAD-binding subunit GlcE	0		nd		14.7592	14.0079	1.1875	1	proNOG01620 (C)
CCE46351	BCAM2817	Glycolate dehydrogenase, subunit GlcD	0		nd		74.1797	27.6586	-2.14354	0.716652	proNOG00026 (C)
CCE46352	BCAM2816	Glycolate utilization operon transcriptional activator GlcC	0		nd		13.7446	44.0267	4.00781	0.663686	proNOG08167 (K)
CCE46353	BCAM2815	enoyl-[acyl-carrier-protein] reductase (fabL) (NADPH)	0		nd		17.6266	138.017	9.79688	0.256225	proNOG01903 (R)
CCE46354	BCAM2814	ATP-dependent RNA helicase PA3950	0		-4.21921	0.692876	105.607	248.849	2.94828	0.536541	proNOG00052 (L)
CCE46355	BCAM2813	ATP-dependent protease Clp, ATPase subunit	0		-2.1096	0.825467	124.185	117.863	1.1875	0.971065
CCE46356	BCAM2812	Glycine cleavage system transcriptional activator	0		nd		257.919	271.397	1.31658	0.879099
CCE46357	BCAM2811	hypothetical protein I35_0160	0		nd		0	217.295	M only	0.263162	proNOG51771 (S)
CCE46358	BCAM2810	ABC-type sugar transport system, permease component	7	TM	nd		24.8758	35.4143	1.78125	0.86959	proNOG06383 (G)
CCE46359	BCAM2809	binding-protein-dependent transport systems inner membrane component	6	TM	nd		33.6416	19.9557	-1.34737	0.962051	proNOG07004 (G)
CCE46360	BCAM2808	Multiple sugar ABC transporter, substrate-binding protein	0	S	nd		16.8208	14.9667	1.11328	1
CCE46361	BCAM2807	Beta-galactosidase	0		nd		0	1.8991	na		proNOG10037 (G)
CCE46362	BCAM2806	Maltose/maltodextrin transport ATP-binding protein MalK	0		nd		13.7268	26.0561	2.375	0.795522	proNOG00180 (E)
CCE46363	BCAM2805	Ribose operon repressor	0		nd		10.513	63.6087	7.57031	0.433925
CCE46364	BCAM2804	putative regulator PutR for proline utilization,GntR family	0		nd		74.2787	281.99	4.75	0.419594	proNOG21431 (K)
CCE46365	BCAM2803	OsmC/Ohr family protein	0		nd		33.3242	31.6278	1.1875	1	proNOG20934 (O)
CCE46366	BCAM2802	Galactose-binding protein regulator	0		nd		33.4293	15.8638	-1.68421	0.899878	proNOG20565 (K)
CCE46367		hypothetical protein I35_0170	0		nd		0	0	na
CCE46368	BCAM2801	L-arabonate dehydratase	0		nd		6.04857	2.15275	na		proNOG00976 (EG)
CCE46369	BCAM2800	L-2-keto-3-deoxyarabonate dehydratase	0		nd		11.3947	4.05551	na		proNOG03536 (EM)
CCE46370	BCAM2799	L-arabinose 1-dehydrogenase	0		nd		0	4.05551	na		proNOG06435 (R)
CCE46371	BCAM2798	L-arabinose-binding periplasmic protein precursor AraF (TC 3.A.1.2.2)	0	S	nd		0	3.71955	na		proNOG00221 (G)
CCE46372	BCAM2797	L-arabinose transport ATP-binding protein AraG (TC 3.A.1.2.2)	0		nd		0	4.89186	na		proNOG01495 (G)
CCE46373	BCAM2796	L-arabinose transport system permease protein (TC 3.A.1.2.2)	10	TM	nd		0	20.0192	M only	0.598159	proNOG06007 (G)
CCE46374	BCAM2795	L-arabinolactonase	0		nd		40.8029	8.2984	-3.92982	0.686405	proNOG19365 (G)
CCE46375	BCAM2794	transcriptional regulator, MarR family	0		nd		94.6169	7.48337	-10.1053	0.487922	proNOG28741 (K)
CCE46376	BCAM2793	4-hydroxycinnamoyl CoA hydratase/lyase (Enoyl-CoA hydratase/lyase)	0		nd		31.8805	9.07731	-2.80702	0.808074	proNOG04011 (I)
CCE46377	BCAM2792	Probable VANILLIN dehydrogenase oxidoreductase protein	0		nd		3.65669	2.60291	na		proNOG00045 (C)
CCE46378	BCAM2791	Feruloyl-CoA synthetase	0		nd		2.78578	1.98298	na		proNOG05859 (IQ)
CCE46379	BCAM2790	3-hydroxyphenylpropionic acid transporter	12	TM	nd		0	0	na		proNOG07867 (EGP)
CCE46380	BCAM2789	Outer membrane porin protein 32 precursor; putative 3-hydroxyphenylpropionic acid porine	0	S	nd		0	6.44722	na		proNOG41087 (M)
CCE46381	BCAM2788	Chlorogenate esterase	0	S	nd		12.2865	19.678	2.00391	0.82507	proNOG04263 (R)
CCE46382	BCAM2787	Leucine-responsive regulatory protein, regulator for leucine (or lrp) regulon and high-affinity branched-chain amino acid transport system	0		nd		22.2161	110.697	6.23438	0.50118	proNOG19767 (K)
CCE46383	BCAM2786	Threonine dehydratase	0		nd		0	0	na		proNOG03267 (E)
CCE46384	BCAM2785	Catalyzes the cleavage of p-aminobenzoyl-glutamate to p-aminobenzoate and glutamate,subunit A	0		nd		8.94269	15.914	2.22656	0.873355	proNOG00404 (R)
CCE46385	BCAM2784	Aminotransferase class-III	0		nd		19.4943	24.9776	1.60313	0.889141	proNOG00487 (H)
CCE46386		hypothetical protein I35_0189	0		nd		0	0	na
CCE46387	BCAM2783	Polygalacturonase	1	TM	nd		7.95578	24.5401	3.85938	0.611284	proNOG06990 (G)
CCE46388	BCAM2782	Acetyltransferase	0		nd		62.3358	103.535	2.07813	0.770122	proNOG33762 (K)
CCE46389	BCAM2781	Outer membrane lipoprotein	0	S	nd		24.4173	46.3486	2.375	0.795522	proNOG32192 (M)
CCE46390		hypothetical protein I35_0193	0		nd		0	0	na
CCE46391	BCAM2780	Cytosine deaminase	0		nd		0	0	na		proNOG05333 (F)
CCE46392	BCAM2779	Cytosine deaminase	0		nd		0	3.1828	na		proNOG05333 (F)
CCE46393	BCAM2778	putative membrane protein	0	S	nd		36.2914	43.055	1.48438	0.961402	proNOG29107 (S)
CCE46394	BCAM2777	transcriptional regulator, LysR family	0		nd		30.6629	30.5571	1.24688	0.983245	proNOG02661 (K)
CCE46395	BCAM2776	Histidine ABC transporter, histidine-binding periplasmic protein precursor HisJ (TC 3.A.1.3.1)	0	S	nd		13.0346	37.1131	3.5625	0.707359
CCE46396	BCAM2775	Protein involved in biosynthesis of mitomycin antibiotics/polyketide fumonisin	0		nd		68.6502	88.8485	1.61932	0.830318	proNOG11249 (Q)
CCE46397	BCAM2774	transcriptional regulator, GntR family	0		nd		172.31	127.765	-1.07789	0.984819	proNOG16603 (K)
CCE46398	BCAM2773	transcriptional regulator, MerR family	0		nd		576.713	1969.2	4.27222	0.391084	proNOG17398 (K)
CCE46399	BCAM2772	Ribulose-5-phosphate 4-epimerase and related epimerases and aldolases	0		nd		13.534	154.14	14.25	0.251378	proNOG09173 (G)
CCE46400	BCAM2771	Dihydrodipicolinate synthase	0		M only	0.522574	0	62.4441	M only	0.245773	proNOG09880 (EM)
CCE46401	BCAM2770	Uncharacterized protein conserved in bacteria	0		nd		37.5783	37.4487	1.24688	0.983245	proNOG00412 (R)
CCE46402	BCAM2769	putative dehydrogenase	0		2.96264	0.477576	55.6278	84.1438	1.89258	0.784776	proNOG22662 (IQ)
CCE46403		hypothetical protein I35_0206	0		nd		1642.24	904.307	-1.45143	0.836921
CCE46404	BCAM2767	Virulence factor mviM	0		2.48862	0.780813	294.364	102.331	-2.29908	0.652047	proNOG15853 (S)
CCE46405	BCAM2766	hypothetical protein I35_0208	0	S	nd		117.187	50.6458	-1.84933	0.755322	proNOG36384 (S)
CCE46406	BCAM2765	hypothetical protein I35_0209	0		nd		9.54693	13.5914	na
CCE46407	BCAM2764	Lipase 1	0	S	nd		16.3158	14.5174	1.11328	1
CCE46408	BCAM2763	2-keto-3-deoxy-D-arabino-heptulosonate-7-phosphate synthase I alpha	0		-1.20549	0.98385	32.7938	20.0086	-1.30994	0.960055	proNOG01041 (E)
CCE46409	BCAM2755	hypothetical protein I35_0212	0	S	1.99089	0.482176	24.7018	149.458	7.57031	0.433925	proNOG24738 (S)
CCE46410	BCAM2754	C-7 ketoreductase	1	TM	nd		21.1097	175.308	10.3906	0.285051	proNOG01936 (IQ)
CCE46411	BCAM2753	Organic hydroperoxide resistance protein	0		nd		0	36.5467	M only	0.598159	proNOG42862 (O)
CCE46412	BCAM2752	putative secreted protein	0		nd		11.6966	16.6517	1.78125	0.944641	proNOG00787 (GM)
CCE46413	BCAM2751	transcriptional regulator, LysR family	0		nd		0	3.75286	na		proNOG06168 (K)
CCE46414	BCAM2750	putative exported protein	0	S	nd		0	0	na		proNOG28245 (S)
CCE46415	BCAM2749	4-carboxymuconolactone decarboxylase domain/alkylhydroperoxidase AhpD family core domain protein	0		nd		11.0386	0	na		proNOG17374 (S)
CCE46416	BCAM2748	DNA-directed RNA polymerase specialized sigma subunit, sigma24-like	0		nd		41.9094	55.4023	1.65402	0.850323	proNOG00903 (K)
CCE46417	BCAM2747	Diaminopimelate epimerase	0		nd		84.7246	32.474	-2.08521	0.763414	proNOG06329 (E)
CCE46418	BCAM2746	Carbon starvation protein A	16	TM	nd		140.173	50.7962	-2.20551	0.659067	proNOG02890 (T)
CCE46419	BCAM2745	hypothetical small protein yjiX	0		nd		435.146	18.2204	-19.0877	0.287086	proNOG34067 (S)
CCE46420	BCAM2744	putative membrane protein hemolysin III homolog	7	TM	nd		136.516	291.526	2.67188	0.597982	proNOG16310 (R)
CCE46421	BCAM2743	hypothetical protein I35_0224	0		nd		124.379	345.289	3.47344	0.523054	proNOG49430 (S)
CCE46422	BCAM2742	Aromatic ring-cleaving dioxygenase	0		14.9317	0.283952	74.8382	106.543	1.78125	0.848327	proNOG30366 (Q)
CCE46423		hypothetical protein I35_0226	0		nd		0	0	na
CCE46424	BCAM2741	hypothetical protein I35_0227	1	TM	nd		51.0457	109.006	2.67188	0.687598
CCE46425	BCAM2740	hypothetical protein I35_0228	0		nd		16.0562	28.5729	2.22656	0.873355
CCE46426	BCAM2739A	hypothetical protein I35_0229	0		nd		20.3009	101.155	6.23438	0.644118
CCE46427	BCAM2739	putative, Molybdenum cofactor biosynthesis protein A	0		-1.33238	0.624535	796.661	386.97	-1.6454	0.760658	proNOG04019 (R)
CCE46428	BCAM2737	Glycosyl transferase, family 2	4	TM	-4.42012	0.553418	66.9008	6.34953	-8.42105	0.411469	proNOG06548 (M)
CCE46429		probable tail fiber protein	0		1.12389	0.919859	115.999	18.645	-4.97243	0.429653
CCE46430	BCAM2735	Nucleoside-diphosphate-sugar epimerases	0		-1.72213	0.824239	84.1039	22.4501	-2.99415	0.632547	proNOG04310 (GM)
CCE46431		hypothetical protein I35_0234	0		nd		0	0	na
CCE46432	BCAM2733	acylphosphatase( EC:3.6.1.7 )	0		1.14062	0.990035	17.8402	12.6991	na		proNOG33544 (C)
CCE46433	BCAM2732	Protein rarD	9	TM	nd		42.7795	17.4008	-1.96491	0.842922	proNOG12909 (S)
CCE46434	BCAM2731	OpgC protein	10	TM	nd		4.70982	20.1153	5.34375	0.699316	proNOG08681 (S)
CCE46435		hypothetical protein I35_0238	0		nd		67.9301	36.2656	-1.49708	0.967849
CCE46436	BCAM2730	Di/tripeptide permease DtpA	14	TM	nd		62.7047	17.3579	-2.88722	0.631455	proNOG01992 (E)
CCE46437	BCAM2729	transcriptional regulator, XRE family	0		nd		549.072	241.019	-1.82077	0.735259	proNOG32459 (K)
CCE46438		hypothetical protein I35_0241	0		nd		0	27.9379	na
CCE46439	BCAM2728	Oligopeptide ABC transporter, periplasmic oligopeptide-binding protein OppA (TC 3.A.1.5.1)	0	S	nd		13.2796	4.72634	-2.24561	0.883469	proNOG02409 (E)
CCE46440	BCAM2727	Oligopeptide transport system permease protein OppB (TC 3.A.1.5.1)	6	TM	nd		22.571	4.01664	-4.49123	0.777352	proNOG00119 (E)
CCE46441	BCAM2726	Oligopeptide transport system permease protein OppC (TC 3.A.1.5.1)	5	TM	nd		5.86771	8.35353	na		proNOG00589 (E)
CCE46442	BCAM2725	Oligopeptide transport ATP-binding protein OppD (TC 3.A.1.5.1)	0		nd		10.8023	15.3787	1.78125	0.944641	proNOG00684 (E)
CCE46443	BCAM2724	Oligopeptide transport ATP-binding protein OppF (TC 3.A.1.5.1)	0		nd		0	11.093	na		proNOG00684 (E)
CCE46444	BCAM2723	Outer membrane porin, OprD family	0	S	nd		46.8579	754.324	20.1418	0.107325	proNOG13719 (M)
CCE46445	BCAM2722	Alkaline phosphatase like protein	5	TM	nd		74.7026	372.224	6.23438	0.315461	proNOG03234 (P)
CCE46446	BCAM2721	hypothetical protein I35_0249	0		4.1477	0.830516	305.266	155.211	-1.57193	0.854233
CCE46447	BCAM2720	Phospholipase C 4 precursor	0		nd		2.26434	3.22361	na		proNOG00808 (M)
CCE46448		hypothetical protein I35_0251	0		nd		0	0	na
CCE46449	BCAM2719	Acetyltransferase, GNAT family	0		nd		21.1519	22.5846	1.33594	1	proNOG31964 (K)
CCE46450	BCAM2718	Disulphide-isomerase	0	S	nd		23.2392	21.2685	1.14509	0.996916	proNOG02826 (O)
CCE46451	BCAM2717	hypothetical protein I35_0254	0	S	nd		21.026	149.667	8.90625	0.515277
CCE46452	BCAM2716	D-beta-hydroxybutyrate permease	9	TM	nd		147.182	67.1585	-1.75158	0.763963	proNOG03488 (C)
CCE46453	BCAM2715	transcriptional regulator containing PAS,AAA-type ATPase, and DNA-binding domains	0		nd		49.8519	60.8326	1.52679	0.843939	proNOG08779 (T)
CCE46454	BCAM2713	hypothetical protein I35_0257	0	S	nd		90.3161	142.864	1.97917	0.75752	proNOG32317 (S)
CCE46455	BCAM2712	hypothetical protein I35_0258	0		nd		73.5909	157.151	2.67188	0.811123
CCE46456	BCAM2711	DNA-binding protein H-NS	0		nd		380.941	271.162	-1.12281	0.969129	proNOG33839 (K)
CCE46457	BCAM2710	Protein acetyltransferase	0		19.4942	0.0360915	53.9292	81.5745	1.89258	0.727661	proNOG01354 (C)
CCE46458	BCAM2709	hypothetical protein I35_0261	0		-1.78412	0.561734	253.706	430.645	2.1238	0.674659
CCE46459	BCAM2708	transcriptional regulator, IclR family	0		nd		180.486	142.239	-1.01415	1	proNOG17363 (K)
CCE46460		hypothetical protein I35_0263	0		nd		0	0	na
CCE46461	BCAM2707	5-oxopent-3-ene-1,2,5-tricarboxylate decarboxylase	0		1.93559	0.87837	37.4456	133.273	4.45312	0.473911	proNOG04764 (Q)
CCE46462	BCAM2706	Lactoylglutathione lyase and related lyases	0		nd		13.7983	39.2877	3.5625	0.835626	proNOG19712 (E)
CCE46463		hypothetical protein I35_0266	0		nd		0	59.867	na
CCE46464	BCAM2705	hypothetical protein I35_0267	0		5.80678	0.714134	84.1039	47.8936	-1.40351	0.914833
CCE46465	BCAM2704	Propionate catabolism operon regulatory protein PrpR	0		nd		42.6228	64.4722	1.89258	0.74356	proNOG03448 (T)
CCE46466	BCAM2703	Methylisocitrate lyase	0		1.45169	0.817323	23.7071	4.21882	-4.49123	0.777352	proNOG01527 (G)
CCE46467	BCAM2702	2-methylcitrate synthase	0		1.16136	0.968133	13.5513	32.1536	2.96875	0.711326	proNOG01981 (C)
CCE46468	BCAM2701	2-methylcitrate dehydratase FeS dependent	0		-1.50686	0.948637	26.5438	37.7889	1.78125	0.780133	proNOG02843 (C)
CCE46469	BCAM2700	PrpF protein involved in 2-methylcitrate cycle	1	TM	nd		26.6929	19.0006	-1.12281	1	proNOG01873 (S)
CCE46470	BCAM2691	Alpha-methylacyl-CoA racemase	0		nd		0	7.16357	na		proNOG01028 (C)
CCE46471	BCAM2690	putative phenylacetic acid degradation protein	0		nd		71.602	84.9464	1.48438	0.904912
CCE46472	BCAM2689	Methyl-accepting chemotaxis protein I (serine chemoreceptor protein)	2	TM	-2.41098	0.721475	71.9556	18.6253	-3.08772	0.592625	proNOG00149 (T)
CCE46473	BCAM2688	Mannose-6-phosphate isomerase	0		-1.00457	1	10.513	3.74169	na		proNOG03050 (G)
CCE46474	BCAM2687	Membrane protein, MgtC/SapB family	3	TM	nd		37.9009	48.5616	1.60313	0.889141	proNOG09489 (R)
CCE46475	BCAM2686	Chimeric AFGP/trypsinogen-like serine protease	1	TM	-1.44659	0.941096	86.7322	30.8689	-2.24561	0.697111	proNOG11907 (S)
CCE46476	BCAM2685	hypothetical protein I35_0279	0		nd		3430.47	4303.52	1.56962	0.786997
CCE46477	BCAM2684	GCN5-related N-acetyltransferase	0		nd		474.661	3323.74	8.76126	0.21439	proNOG25825 (K)
CCE46478	BCAM2683	Lead, cadmium, zinc and mercury transporting ATPase; Copper-translocating P-type ATPase	8	TM	1.93559	0.87837	26.0499	97.6591	4.69063	0.396295	proNOG00402 (P)
CCE46479	BCAM2682	Uncharacterized protein encoded in hypervariable junctions of pilus gene clusters	0		nd		179.889	81.4856	-1.76441	0.831566	proNOG26864 (S)
CCE46480		hypothetical protein I35_0283	0		nd		207.786	320.465	1.92969	0.800121
CCE46481	BCAM2681	Uncharacterized conserved protein	0		-1.43152	0.709908	140.115	70.8655	-1.58025	0.807966	proNOG53303 (S)
CCE46482	BCAM2680	putative exported protein	1	TM	-1.48583	0.624612	118.112	84.0745	-1.12281	0.949757	proNOG01287 (M)
CCE46483	BCAM2679	hypothetical protein I35_0286	0		nd		27.172	0	na
CCE46484	BCAM2678	hypothetical protein I35_0287	0	S	nd		6.31908	15.7432	3.11719	0.756197	proNOG07346 (R)
CCE46485	BCAM2677	putative membrane protein	1	TM	nd		135.86	947.741	8.72813	0.284358	proNOG30499 (S)
CCE46486	BCAM2676	hypothetical protein I35_0289	1	TM	nd		92.957	363.928	4.89844	0.589032
CCE46487	BCAM2675	putative Cytochrome bd2, subunit II	8	TM	nd		126.156	261.918	2.59766	0.59277	proNOG02444 (C)
CCE46488	BCAM2674	putative Cytochrome bd2, subunit I	9	TM	nd		266.24	29.3615	-7.24721	0.289377	proNOG02148 (C)
CCE46489		hypothetical protein I35_0292	0	S	nd		0	23.2816	na
CCE46490		Quinolinate phosphoribosyltransferase [decarboxylating]	0		nd		0	54.19	M only	0.598159
CCE46491		hypothetical protein I35_0296	0		nd		321.746	104.767	-2.45451	0.602327
CCE46492	BCAL0130	Positive regulator of CheA protein activity (CheW)	0		1.10605	0.985079	359.398	241.208	-1.19086	0.933539	proNOG18604 (NT)
CCE46493	BCAL0129	Signal transduction histidine kinase CheA	0		1.86086	0.399493	484.652	169.176	-2.28965	0.627942	proNOG01315 (T)
CCE46494	BCAL0490	Zn-dependent protease with chaperone function	0		nd		224.787	62.8603	-2.85805	0.598257	proNOG05641 (O)
CCE46495	BCAL0489	transcriptional regulator, AraC family	0		nd		51.4422	24.4118	-1.68421	0.862919	proNOG02907 (K)
CCE46496	BCAL0488	Alcohol dehydrogenase	0		nd		5.03186	17.9089	4.45312	0.762611	proNOG01097 (C)
CCE46497	BCAL0487	Exodeoxyribonuclease III	0		2.0146	0.461105	410.74	131.568	-2.49513	0.608397	proNOG02261 (L)
CCE46498	BCAL0486	UDP-galactose-lipid carrier transferase	0		1.42207	0.895814	208.157	53.8803	-3.08772	0.561905	proNOG01581 (S)
CCE46499	BCAL0485	Aspartyl-tRNA(Asn) amidotransferase subunit B @ Glutamyl-tRNA(Gln) amidotransferase subunit B	0		1.04285	0.963066	315.903	255.53	1.01207	0.999442	proNOG00233 (J)
CCE46500	BCAL0484	Aspartyl-tRNA(Asn) amidotransferase subunit A @ Glutamyl-tRNA(Gln) amidotransferase subunit A	0		-1.23721	0.749861	138.594	70.8286	-1.56391	0.811633	proNOG00973 (J)
CCE46501	BCAL0483	Aspartyl-tRNA(Asn) amidotransferase subunit C @ Glutamyl-tRNA(Gln) amidotransferase subunit C	0		nd		335.575	226.297	-1.18519	0.950332	proNOG29367 (J)
CCE46502	BCAL0482	Rod shape-determining protein MreB	0		1.07299	0.913443	573.502	223.985	-2.04641	0.673016	proNOG00017 (D)
CCE46503	BCAL0481	Rod shape-determining protein MreC	2	TM	-3.01372	0.556814	278.609	219.569	-1.01415	1	proNOG07980 (M)
CCE46504	BCAL0480	Rod shape-determining protein MreD	3	TM	nd		299.528	110.281	-2.17076	0.692481	proNOG19880 (M)
CCE46505		hypothetical protein I35_0312	0		nd		241.46	108.147	-1.78446	0.735904
CCE46506	BCAL0409	Phenylacetate degradation enoyl-CoA hydratase PaaA	0		1.86646	0.646078	170.481	111.644	-1.22044	0.930306	proNOG01003 (I)
CCE46507	BCAL0408	Phenylacetic acid degradation protein PaaN2,ring-opening aldehyde dehydrogenase	0		1.74203	0.591692	909.475	145.827	-4.98458	0.345279	proNOG09464 (C)
CCE46508	BCAL0407	Beta-ketoadipyl CoA thiolase	0		nd		704.711	62.7036	-8.98246	0.221693	proNOG00542 (I)
CCE46509	BCAL0406	Phenylacetate degradation enoyl-CoA hydratase PaaA	0		nd		615.488	80.9565	-6.07637	0.318317	proNOG01088 (I)
CCE46510	BCAL0405	Phenylacetic acid degradation protein PaaD,thioesterase	0		nd		339.201	66.607	-4.07018	0.488195	proNOG24727 (Q)
CCE46511	BCAL0404	Phenylacetate-coenzyme A ligase PaaF	0		nd		628.157	110.332	-4.55032	0.380626	proNOG01324 (H)
CCE46512	BCAL0403	Membrane-bound lytic murein transglycosylase A precursor	0		A only	0.31053	116.133	65.4436	-1.41828	0.868424	proNOG03184 (M)
CCE46513	BCAL0402	ApaG protein	0		1.46765	0.79884	1624.89	714.094	-1.81863	0.72371	proNOG23818 (P)
CCE46514	BCAL0401	Ribulose-phosphate 3-epimerase	0		-1.00867	1	401.054	175.68	-1.82456	0.738117	proNOG01485 (G)
CCE46515	BCAL0400	Phosphoglycolate phosphatase	0		nd		103.893	123.256	1.48438	0.8534	proNOG11006 (R)
CCE46516		hypothetical protein I35_0324	0		nd		1093.35	977.828	1.11899	0.958406
CCE46517	BCAL0399	Anthranilate synthase, aminase component	0		-2.00915	0.582743	196.242	107.831	-1.45455	0.834576	proNOG00125 (H)
CCE46518	BCAL0398	Anthranilate synthase, amidotransferase component	0		-1.50686	0.948637	123.633	75.4324	-1.30994	0.921916	proNOG00701 (E)
CCE46519	BCAL0397	Anthranilate phosphoribosyltransferase	0		1.03692	1	174.565	160.806	1.15257	0.946512	proNOG00446 (E)
CCE46520	BCAL0396	Indole-3-glycerol phosphate synthase	0		1.32726	0.958349	148.305	110.365	-1.07399	0.988162	proNOG01593 (E)
CCE46521	BCAL0395	Adenylate cyclase	0		2.07385	0.913265	59.1544	72.1841	1.52679	0.88288	proNOG29915 (S)
CCE46522	BCAL0394	Uracil-DNA glycosylase, family 1	0		-1.11276	0.986081	98.1212	110.93	1.41452	0.869993	proNOG01264 (L)
CCE46523	BCAL0391	FMN-dependent NADH-azoreductase	0		-3.01372	0.287375	204.132	271.658	1.66508	0.786245	proNOG14064 (I)
CCE46524	BCAL0390	protease, putative	0		3.84605	0.20188	79.4782	129.911	2.04514	0.689858	proNOG04574 (R)
CCE46525	BCAL0389	Thiol:disulfide interchange protein DsbC	0	S	1.348	0.780152	436.094	1991.87	5.71484	0.307953	proNOG19152 (O)
CCE46526	BCAL0388	2-octaprenyl-3-methyl-6-methoxy-1,4-benzoquinol hydroxylase	0		3.70528	0.150737	139.435	261.367	2.34531	0.628064	proNOG02998 (H)
CCE46527	BCAL0387	GTP-binding and nucleic acid-binding protein YchF	0		1.09767	0.876294	604.857	382.329	-1.26442	0.890332	proNOG01762 (J)
CCE46528	BCAL0386	Metallo-beta-lactamase superfamily protein PA0057	0	S	nd		65.5761	34.2309	-1.5311	0.859826	proNOG04545 (R)
CCE46529	BCAL0385	GABA permease	12	TM	nd		479.61	46.0615	-8.32198	0.241545	proNOG03178 (E)
CCE46530		200 kDa antigen p200, putative	0		nd		129.233	0	na
CCE46531	BCAL0384	hypothetical protein I35_0339	0		nd		0	21.676	na		proNOG36062 (S)
CCE46532	BCAL0383	Permeases of the major facilitator superfamily	12	TM	nd		4.17537	0	na		proNOG03921 (P)
CCE46533	BCAL0382	transcriptional regulator, LysR family	0		nd		5.77184	49.3022	10.6875	0.451587	proNOG01858 (K)
CCE46534	BCAL0381	hypothetical protein I35_0342	0	S	nd		0	0	na
CCE46535	BCAL0380	ABC transporter ATP-binding protein	0		1.57671	0.319669	311.305	92.7077	-2.68378	0.567012	proNOG00161 (R)
CCE46536	BCAL0379	Hydrolase	0		nd		144.351	139.018	1.20496	0.941576	proNOG20517 (R)
CCE46537	BCAL0378	Isochorismatase	0		nd		38.3953	88.8244	2.89453	0.682338	proNOG32222 (Q)
CCE46538	BCAL0377	Xaa-Pro aminopeptidase	0		1.95534	0.578811	180.997	78.9651	-1.83195	0.731864	proNOG00837 (E)
CCE46539	BCAL0376a	hypothetical protein I35_0347	3	TM	nd		270.122	59.1627	-3.64912	0.604163
CCE46540	BCAL0376	Response regulators consisting of a CheY-like receiver domain and a winged-helix DNA-binding domain	0		nd		69.262	59.1627	1.06875	1	proNOG12381 (T)
CCE46541	BCAL0375	Glutamyl-tRNA reductase	0		2.48862	0.550151	1264.47	766.519	-1.31845	0.865854	proNOG00027 (H)
CCE46542	BCAL0374	Peptide chain release factor 1	0		-2.00915	0.888931	264.193	330.844	1.56684	0.794863	proNOG01805 (J)
CCE46543	BCAL0373	Methylase of polypeptide chain release factors	0		nd		94.2802	40.2664	-1.87135	0.787939	proNOG01017 (J)
CCE46544	BCAL0372	Glutaredoxin-related protein	0		-2.16988	0.772141	1239.72	1486.89	1.50064	0.811259	proNOG19156 (O)
CCE46545	BCAL0371	3-polyprenyl-4-hydroxybenzoate carboxy-lyase UbiX	0		-1.08494	1	457.899	572.062	1.56314	0.797467	proNOG05320 (H)
CCE46546	BCAL0370	Class III extradiol-type catecholic dioxygenase family protein	0		nd		13.3802	4.76215	na		proNOG08879 (S)
CCE46547	BCAL0369	Amino acid transporter	14	TM	nd		331.366	179.264	-1.47738	0.819221	proNOG01249 (E)
CCE46548		hypothetical protein I35_0356	0		nd		286.408	254.839	1.11328	0.986916
CCE46549	BCAL0368	Cold shock protein CspA	0		-1.34731	0.757607	6233.58	4511.15	-1.1044	0.953037	proNOG33249 (K)
CCE46550	BCAL0367	putative heat shock protein YegD	0		2.32271	0.703896	105.886	54.2679	-1.55945	0.828113	proNOG08232 (O)
CCE46551	BCAL0366	Nitroreductase	0		1.11988	0.907073	157.383	74.6856	-1.68421	0.814064	proNOG23380 (C)
CCE46552	BCAL0365	Permeases of the major facilitator superfamily	12	TM	nd		12.0148	31.3589	3.26562	0.67494	proNOG03921 (P)
CCE46553		hypothetical protein I35_0361	0		nd		0	0	na
CCE46554	BCAL0364	transcriptional regulator, TetR family	0		2.07385	0.725294	76.7905	376.555	6.13542	0.340562	proNOG15764 (K)
CCE46555	BCAL0363	Uncharacterized protein conserved in bacteria	0		nd		129.458	283.036	2.73549	0.595321	proNOG16445 (S)
CCE46556	BCAL0362	SAM-dependent methyltransferases	0		-1.48368	0.816025	185.914	177.829	1.19678	0.929924	proNOG07585 (Q)
CCE46557	BCAL0361	Methylase of polypeptide chain release factors	0		1.10605	1	70.0866	33.2594	-1.68421	0.825085	proNOG10194 (J)
CCE46558	BCAL0360	hypothetical protein I35_0366	0		1.38257	0.925061	397.789	158.567	-2.00501	0.730226	proNOG30051 (S)
CCE46559	BCAL0359	lipoprotein, putative	1	TM	1.49317	0.911423	10.7041	0	na		proNOG21933 (S)
CCE46560	BCAL0358	Puromycin-sensitive aminopeptidase	0	S	-1.31508	0.906823	34.1999	104.333	3.81696	0.468885	proNOG02324 (E)
CCE46561	BCAL0357	transcriptional regulator, LysR family	0		nd		0	0	na		proNOG42767 (K)
CCE46562	BCAL0356	Quinone oxidoreductase	0		nd		9.32022	19.903	2.67188	0.811123	proNOG13169 (C)
CCE46563		hypothetical protein I35_0371	2	TM	nd		0	0	na
CCE46564	BCAL0354	Mg2+ and Co2+ transporters	2	TM	nd		72.0891	36.6533	-1.57193	0.854233	proNOG05627 (P)
CCE46565	BCAL0353	Tail fiber protein	0		A only	0.410112	250.787	79.7624	-2.51295	0.614923
CCE46566	BCAL0352	Probable transmembrane protein	2	TM	nd		657.621	615.229	1.17054	0.927607	proNOG19367 (S)
CCE46567	BCAL0351	IcmF-related protein	3	TM	-1.36685	0.547695	309.88	248.98	1.0053	0.999461	proNOG03291 (S)
CCE46568	BCAL0350	hypothetical protein I35_0376	0		1.41713	0.736069	444.222	83.8138	-4.23604	0.417936	proNOG16616 (S)
CCE46569	BCAL0349	Outer membrane protein	0	S	-1.36622	0.850641	239.577	99.1488	-1.93123	0.720605	proNOG17138 (M)
CCE46570	BCAL0348	Uncharacterized protein ImpA	0		-1.14367	0.899596	160.562	53.7843	-2.38596	0.649195	proNOG05095 (S)
CCE46571	BCAL0347	ClpB protein	0		2.10078	0.159565	160.742	26.8392	-4.7867	0.383906	proNOG06157 (O)
CCE46572	BCAL0346	Uncharacterized protein ImpH/VasB	0		2.696	0.679299	62.5623	13.7025	-3.64912	0.604163	proNOG24659 (S)
CCE46573	BCAL0345	Protein ImpG/VasA	0		M only	0.421931	346.31	104.767	-2.6419	0.568784	proNOG00640 (S)
CCE46574	BCAL0344	Uncharacterized protein ImpF	0		-2.00915	0.888931	490.606	217.295	-1.80451	0.746983	proNOG28298 (S)
CCE46575	BCAL0343	Uncharacterized protein ImpD	0		2.16909	0.0379105	860.448	660.84	-1.04065	0.9869	proNOG21787 (S)
CCE46576	BCAL0342	Uncharacterized protein ImpC	0		2.15133	0.122161	1311.31	586.865	-1.78584	0.722411	proNOG00134 (S)
CCE46577	BCAL0341	Uncharacterized protein ImpB	0		1.17741	0.815108	1530.01	562.819	-2.1727	0.64384	proNOG06209 (S)
CCE46578	BCAL0340	TPR repeat protein	0		-1.71846	0.461295	239.171	248.822	1.30168	0.895206	proNOG29523 (S)
CCE46579	BCAL0339	Type VI secretion lipoprotein/VasD	0	S	-3.96089	0.35424	547.516	446.308	1.01991	0.997888	proNOG31120 (S)
CCE46580	BCAL0338	Uncharacterized protein ImpJ/VasE	0		1.8021	0.482279	287.152	78.4004	-2.92732	0.543081	proNOG06432 (S)
CCE46581	BCAL0337	Probable transmembrane protein	1	TM	2.23338	0.499558	378.951	130.056	-2.32878	0.637175	proNOG18103 (S)
CCE46582	BCAL0336	hypothetical protein I35_0390	0		nd		126.156	157.151	1.55859	0.865547
CCE46583	BCAL0335	hypothetical protein I35_0391	0		nd		149.959	59.3022	-2.02105	0.80827
CCE46584	BCAL0334	ABC-type amino acid transport/signal transduction systems, periplasmic component/domain	0	S	nd		39.6895	23.5432	-1.34737	0.962051	proNOG02735 (E)
CCE46585	BCAL0333	hypothetical protein I35_0393	0		nd		25.9733	0	na
CCE46586	BCAL0332	ClpXP protease specificity-enhancing factor / Stringent starvation protein B	0		1.52082	0.786588	568.426	354.041	-1.28321	0.891768	proNOG24498 (R)
CCE46587	BCAL0331	Stringent starvation protein A	0		-1.32725	0.623832	701.278	782.673	1.39641	0.844379	proNOG03358 (O)
CCE46588	BCAL0330	ubiquinol cytochrome C oxidoreductase, cytochrome C1 subunit	1	TM	M only	0.644079	1221.67	1321.81	1.35375	0.854279	proNOG03764 (C)
CCE46589	BCAL0329	Ubiquinol--cytochrome c reductase, cytochrome B subunit	11	TM	nd		440.588	515.428	1.46372	0.819082	proNOG02398 (C)
CCE46590	BCAL0328	Ubiquinol-cytochrome C reductase iron-sulfur subunit	1	TM	2.90339	0.803822	802.034	1026.42	1.60123	0.77826	proNOG04845 (C)
CCE46591	BCAL0327	hypothetical protein I35_0400	0		1.49317	0.824651	92.2103	121.177	1.64423	0.814974	proNOG02927 (S)
CCE46592	BCAL0326	Outer membrane stress sensor protease DegQ,serine protease	1	TM	-8.43842	0.604663	825.976	562.928	-1.17271	0.924493	proNOG00267 (O)
CCE46593	BCAL0325	Twin-arginine translocation protein TatC	6	TM	nd		570.819	602.312	1.32022	0.870838	proNOG01244 (U)
CCE46594	BCAL0324	Twin-arginine translocation protein TatB	0		-2.00915	0.888931	206.055	230.488	1.39955	0.867781	proNOG33202 (U)
CCE46595	BCAL0323	Twin-arginine translocation protein TatA	1	TM	1.10605	1	1101	2579.72	2.93164	0.527274	proNOG34575 (U)
CCE46596	BCAL0322	Diadenosine tetraphosphate (Ap4A) hydrolase and other HIT family hydrolases	0		1.06655	0.96334	579.076	350.369	-1.32095	0.884651	proNOG21780 (FG)
CCE46597	BCAL0321	Probable transmembrane protein	2	TM	1.38257	0.985194	1577.43	738.969	-1.70608	0.751864	proNOG29021 (S)
CCE46598	BCAL0320	Phosphoribosyl-ATP pyrophosphatase	0		1.03692	1	130.292	103.05	-1.01053	1	proNOG28631 (E)
CCE46599	BCAL0319	Phosphoribosyl-AMP cyclohydrolase	0		-1.30595	0.902263	584.492	479.367	1.02615	0.9975	proNOG00677 (E)
CCE46600	BCAL0318	Imidazole glycerol phosphate synthase cyclase subunit	0		2.65453	0.449159	366.16	102.212	-2.86316	0.564305	proNOG00328 (E)
CCE46601	BCAL0317	Phosphoribosylformimino-5-aminoimidazole carboxamide ribotide isomerase	0		1.82499	0.553173	615.733	536.331	1.08984	0.964411	proNOG00278 (E)
CCE46602	BCAL0316	Imidazole glycerol phosphate synthase amidotransferase subunit	0		1.32726	0.89412	443.721	668.859	1.88603	0.710924	proNOG06230 (E)
CCE46603	BCAL0315	Multiple antibiotic transporter	6	TM	nd		469.275	637.714	1.70028	0.756767	proNOG19728 (U)
CCE46604	BCAL0314	Imidazoleglycerol-phosphate dehydratase	0		1.21991	0.897958	675.835	442.588	-1.22044	0.911443	proNOG01691 (E)
CCE46605	BCAL0313	Histidinol-phosphate aminotransferase	0		1.52082	0.881935	389.744	277.428	-1.12281	0.950406	proNOG01500 (E)
CCE46606	BCAL0312	Histidinol dehydrogenase	0		-1.83056	0.523269	217.252	85.9139	-2.02105	0.694704	proNOG02310 (E)
CCE46607	BCAL0311	ATP phosphoribosyltransferase catalytic subunit	0		-1.57641	0.7773	712.954	86.5051	-6.58713	0.301288	proNOG08606 (E)
CCE46608	BCAL0310	UDP-N-acetylglucosamine 1-carboxyvinyltransferase	0		-2.41098	0.583174	247.266	72.6386	-2.72065	0.574482	proNOG00931 (M)
CCE46609	BCAL0309	YrbA protein	0		nd		242.85	125.721	-1.54386	0.876072	proNOG29943 (K)
CCE46610	BCAL0308	ABC-type multidrug transport system, permease component	6	TM	nd		702.605	247.771	-2.26641	0.631212	proNOG00919 (V)
CCE46611	BCAL0307	ABC-type multidrug transport system, ATPase component	0		1.26735	0.788115	302.937	109.853	-2.20403	0.660558	proNOG03918 (V)
CCE46612	BCAL0306	Anti-anti-sigma regulatory factor (antagonist of anti-sigma factor)	0		nd		38.3953	13.6653	na		proNOG37927 (S)
CCE46613	BCAL0305	Uncharacterized ABC transporter, auxiliary component YrbC	0	S	1.13452	0.85506	393.415	345.583	1.09907	0.964641	proNOG18855 (Q)
CCE46614	BCAL0304	Surface lipoprotein	0	S	-1.8133	0.23222	617.89	171.26	-2.88357	0.537095	proNOG15874 (M)
CCE46615	BCAL0303	Uncharacterized ABC transporter, periplasmic component YrbD	1	TM	-1.24706	0.846453	850.034	403.382	-1.68421	0.761236	proNOG18935 (Q)
CCE46616	BCAL0302	Uncharacterized ABC transporter, permease component YrbE	5	TM	1.47474	0.746756	855.495	348.678	-1.96096	0.689862	proNOG03599 (Q)
CCE46617	BCAL0301	ABC transporter related	0		-1.11276	0.986081	502.782	238.594	-1.68421	0.763583	proNOG03088 (Q)
CCE46618	BCAL0300	Thiamin-phosphate pyrophosphorylase	0		nd		32.9687	20.1153	-1.30994	0.960055	proNOG05644 (H)
CCE46619	BCAL0299	Thiazole biosynthesis protein ThiG	0		1.65908	0.971707	19.48	18.4883	1.1875	1	proNOG01507 (H)
CCE46620	BCAL0298	Sulfur carrier protein ThiS	0		nd		0	0	na		proNOG37798 (H)
CCE46621	BCAL0297	Glycine oxidase ThiO	0		nd		55.9213	13.2687	-3.36842	0.635003	proNOG00984 (E)
CCE46622		hypothetical protein I35_0431	0		nd		1785.17	919.248	-1.55212	0.797372
CCE46623		hypothetical protein I35_0432	0		nd		0	0	na
CCE46624	BCAL0296	ABC transporter, fused ATPase and inner membrane subunits	5	TM	-1.60732	0.878266	194.579	110.805	-1.40351	0.848509	proNOG00581 (V)
CCE46625	BCAL0295	Sorbitol dehydrogenase	1	TM	nd		20.4577	9.70816	-1.68421	0.972337	proNOG43209 (IQ)
CCE46626	BCAL0294	Sialic acid transporter (permease) NanT	12	TM	nd		79.7089	44.7936	-1.42222	0.876477	proNOG01248 (G)
CCE46627	BCAL0293	D-amino acid dehydrogenase small subunit	0		nd		33.0128	5.8748	-4.49123	0.6367	proNOG13385 (E)
CCE46628	BCAL0292	2'-5' RNA ligase	0		nd		121.483	13.3038	-7.29825	0.459849
CCE46629	BCAL0291	sodium/alanine symporter family protein	9	TM	-1.33943	0.755459	376.691	58.1806	-5.17468	0.35406	proNOG00417 (E)
CCE46630	BCAL0290	Glutamate synthase [NADPH] small chain	0		-1.20549	0.869658	216.709	107.981	-1.60401	0.790094	proNOG01915 (C)
CCE46631	BCAL0289	Glutamate synthase [NADPH] large chain	0		-1.22075	0.762706	206.13	141.115	-1.16746	0.926781	proNOG01434 (E)
CCE46632		hypothetical protein I35_0441	0		nd		526.097	267.491	-1.57193	0.854233
CCE46633	BCAL0288	transposase and inactivated derivatives	0		2.48862	0.667288	96.4721	295.813	3.83654	0.470883	proNOG17293 (L)
CCE46634	BCAL0287	Outer membrane protein W precursor	0	S	2.07385	0.803728	998.906	1494.22	1.8716	0.703414	proNOG31722 (M)
CCE46635	BCAL0286	Glycerophosphoryl diester phosphodiesterase	0		nd		34.3615	24.4593	-1.12281	1	proNOG15743 (C)
CCE46636	BCAL0285	SN-glycerol-3-phosphate transport ATP-binding protein UgpC (TC 3.A.1.1.3)	0		nd		24.3948	17.3647	-1.12281	1	proNOG00180 (E)
CCE46637	BCAL0284	SN-glycerol-3-phosphate transport system permease protein UgpE (TC 3.A.1.1.3)	8	TM	nd		37.5783	49.04	1.63281	0.867206	proNOG07547 (P)
CCE46638	BCAL0283	SN-glycerol-3-phosphate transport system permease protein UgpA (TC 3.A.1.1.3)	6	TM	nd		35.9223	25.5703	-1.12281	1	proNOG01200 (P)
CCE46639	BCAL0282	Glycerol-3-phosphate ABC transporter, periplasmic glycerol-3-phosphate-binding protein (TC 3.A.1.1.3)	0	S	nd		95.2548	50.8533	-1.49708	0.846296	proNOG05960 (P)
CCE46640	BCAL0281	Deoxyguanosinetriphosphate triphosphohydrolase	0		nd		184.069	56.1532	-2.61988	0.604725	proNOG02417 (F)
CCE46641	BCAL0280	3-dehydroquinate synthase	0		-1.8546	0.669609	299.27	111.752	-2.14035	0.667857	proNOG01735 (E)
CCE46642	BCAL0279	Shikimate kinase I	0		-2.65207	0.673437	563.445	254.527	-1.76927	0.751098	proNOG02200 (E)
CCE46643	BCAL0278	Type IV pilus biogenesis protein PilQ	0	S	nd		48.8796	44.0718	1.12813	0.974312	proNOG01328 (U)
CCE46644	BCAL0277	Type IV pilus biogenesis protein PilP	0		nd		0	0	na
CCE46645	BCAL0276	Type IV pilus biogenesis protein PilN	1	TM	nd		8.2148	0	na
CCE46646	BCAL0275	Type IV pilus biogenesis protein PilM	0		nd		6.28535	0	na
CCE46647		hypothetical protein I35_0456	0		nd		433.799	308.788	-1.12281	0.981758
CCE46648	BCAL0274	Multimodular transpeptidase-transglycosylase	1	TM	-1.75344	0.517355	330.581	92.1513	-2.86717	0.534738	proNOG00667 (M)
CCE46649	BCAL0273	Frataxin homolog CyaY, facilitates iron supply for heme A synthesis or Fe-S cluster assembly	0		1.35743	0.870593	372.681	461.36	1.54891	0.818942	proNOG29029 (P)
CCE46650	BCAL0272	hypothetical protein I35_0459	0		nd		335.351	286.452	1.06875	0.997847	proNOG39013 (S)
CCE46651	BCAL0270	putative membrane protein	6	TM	nd		69.4133	120.78	2.17708	0.717576	proNOG16993 (C)
CCE46652	BCAL0269	putative sulfite oxidase subunit YedY	1	TM	nd		37.2388	117.39	3.9442	0.503571	proNOG03957 (C)
CCE46653	BCAL0268	Cytochrome c-type biogenesis protein CcsA/ResC	10	TM	-12.0549	0.438769	284.725	177.339	-1.28321	0.889899	proNOG02214 (O)
CCE46654	BCAL0267	Cytochrome c-type biogenesis protein Ccs1/ResB	4	TM	-7.83567	0.39776	378.126	272.565	-1.10877	0.952473	proNOG09514 (O)
CCE46655		hypothetical protein I35_0464	0		nd		86.8614	226.709	3.26562	0.67494
CCE46656	BCAL0266	Cytochrome c4	0		nd		2102.6	1197.34	-1.40351	0.836599	proNOG17806 (C)
CCE46657		hypothetical protein I35_0466	1	TM	nd		3532.36	2095.34	-1.34737	0.860889
CCE46658	BCAL0265	GTP-binding protein EngB	0		1.348	0.9084	738.585	617.174	1.04552	0.983394	proNOG08432 (R)
CCE46659	BCAL0264	Porphobilinogen synthase	0		1.33891	0.666046	392.485	543.657	1.73311	0.744018	proNOG00775 (H)
CCE46660	BCAL0263	Cytochrome c-type biogenesis protein DsbD,protein-disulfide reductase	8	TM	-1.20549	0.960125	285.15	244.399	1.07239	0.970692	proNOG02966 (O)
CCE46661	BCAL0262	Periplasmic divalent cation tolerance protein cutA	0		nd		113.425	299.884	3.30804	0.569674	proNOG33238 (P)
CCE46662	BCAL0261	LSU ribosomal protein L17p	0		-1.11276	0.849961	2448.57	819.089	-2.38923	0.602163	proNOG19839 (J)
CCE46663	BCAL0260	DNA-directed RNA polymerase alpha subunit	0		-1.05014	0.904808	5677.79	1176.22	-3.85804	0.414684	proNOG00173 (K)
CCE46664	BCAL0259	SSU ribosomal protein S4p (S9e)	0		1.11625	0.801732	2810.61	2864.98	1.2754	0.881317	proNOG02322 (J)
CCE46665	BCAL0258	SSU ribosomal protein S11p (S14e)	0		-1.09786	0.856109	2756.14	2938.82	1.33412	0.860131	proNOG14950 (J)
CCE46666	BCAL0257	SSU ribosomal protein S13p (S18e)	0		-1.13118	0.81647	3691.61	5863.53	1.98732	0.673439	proNOG18913 (J)
CCE46667	BCAL0256	LSU ribosomal protein L36p	0		nd		6476	16827.2	3.25109	0.476732	proNOG33357 (J)
CCE46668	BCAL0255	translation initiation factor 1	0		1.05997	0.994575	1249.91	909.057	-1.09892	0.965876	proNOG28397 (J)
CCE46669	BCAL0254	Preprotein translocase secY subunit (TC 3.A.5.1.1)	9	TM	-1.07155	0.977168	2193.22	1165.72	-1.50371	0.801272	proNOG00450 (U)
CCE46670	BCAL0253	LSU ribosomal protein L15p (L27Ae)	0		-1.07992	0.890882	6930.74	1161.83	-4.76774	0.352489	proNOG15328 (J)
CCE46671		hypothetical protein I35_0480	0		nd		17150.6	1422.63	-9.63525	0.192683
CCE46672	BCAL0251	SSU ribosomal protein S5p (S2e)	0		-1.26339	0.592744	5553.78	1177.27	-3.77041	0.424817	proNOG00812 (J)
CCE46673	BCAL0250	LSU ribosomal protein L18p (L5e)	0		1.06781	0.919499	4328.59	917.143	-3.77213	0.429052	proNOG24687 (J)
CCE46674	BCAL0249	LSU ribosomal protein L6p (L9e)	0		-1.05858	0.898663	3901.57	2656.47	-1.17384	0.921965	proNOG08581 (J)
CCE46675	BCAL0248	SSU ribosomal protein S8p (S15Ae)	0		-1.10849	0.814448	3010.54	1171.49	-2.05392	0.66344	proNOG16509 (J)
CCE46676	BCAL0247	SSU ribosomal protein S14p (S29e) ## Zinc-independent	0		1.01736	1	2943.64	1084.65	-2.16906	0.642941	proNOG24172 (J)
CCE46677	BCAL0246	LSU ribosomal protein L5p (L11e)	0		-1.0766	0.861121	3179.13	2109.31	-1.2046	0.909688	proNOG00835 (J)
CCE46678	BCAL0245	LSU ribosomal protein L24p (L26e)	0		-1.11834	0.82619	3669.54	3710.59	1.26519	0.88643	proNOG23906 (J)
CCE46679	BCAL0244	LSU ribosomal protein L14p (L23e)	0		1.10864	0.856655	3632.88	3035.69	1.04552	0.979894	proNOG15762 (J)
CCE46680	BCAL0243	SSU ribosomal protein S17p (S11e)	0		1.0521	0.945928	6579.51	2390.07	-2.20018	0.631136	proNOG28998 (J)
CCE46681	BCAL0242	LSU ribosomal protein L29p (L35e)	0		-1.97262	0.663668	1385.77	715.641	-1.54765	0.809317	proNOG33241 (J)
CCE46682	BCAL0241	LSU ribosomal protein L16p (L10e)	0		-1.2848	0.702102	7484.04	1302.43	-4.59259	0.363108	proNOG14973 (J)
CCE46683	BCAL0240	SSU ribosomal protein S3p (S3e)	0		-1.11639	0.771129	1786.03	668.627	-2.13491	0.645435	proNOG00251 (J)
CCE46684	BCAL0239a	LSU ribosomal protein L22p (L17e)	0		-1.03471	0.963188	1380.83	491.454	-2.24561	0.639719	proNOG23890 (J)
CCE46685	BCAL0238	SSU ribosomal protein S19p (S15e)	0		1.21624	0.693284	2380.51	1011.23	-1.88146	0.707816	proNOG25332 (J)
CCE46686	BCAL0237	LSU ribosomal protein L2p (L8e)	0		-1.02744	0.948915	3986.71	856.358	-3.72079	0.428516	proNOG01119 (J)
CCE46687	BCAL0236	LSU ribosomal protein L23p (L23Ae)	0		-1.01872	0.97622	1581.15	1161.42	-1.08808	0.964196	proNOG25735 (J)
CCE46688	BCAL0235a	LSU ribosomal protein L4p (L1e)	0		1.19308	0.667573	3284.93	1664.13	-1.57767	0.779506	proNOG01729 (J)
CCE46689	BCAL0234	LSU ribosomal protein L3p (L3e)	0		1.17795	0.709342	7167.61	2471.69	-2.3177	0.605573	proNOG05083 (J)
CCE46690	BCAL0233	SSU ribosomal protein S10p (S20e)	0		1.32245	0.558969	3090.82	882.463	-2.79933	0.540105	proNOG19039 (J)
CCE46691	BCAL0219	translation elongation factor Tu	0		-1.1295	0.761887	748.03	532.464	-1.12281	0.959479	proNOG00606 (J)
CCE46692		hypothetical protein I35_0502	0		nd		17.6115	8.95447	-1.57193	0.904998
CCE46693		hypothetical protein I35_0503	0		nd		23.8673	0	na
CCE46694	BCAM0218	Signal transduction histidine kinase	4	TM	nd		7.10737	0	na		proNOG00025 (T)
CCE46695	BCAM0217	hypothetical protein I35_0505	0		nd		0	0	na
CCE46696	BCAM0216	hypothetical protein I35_0506	0		nd		49.5191	0	na
CCE46697		Phage-related protein	0		nd		598.458	3865.13	8.08079	0.231028
CCE46698		hypothetical protein I35_0508	0		8.29539	0.561955	114.475	710.089	7.76116	0.291556
CCE46699	BCAM0215	Peptidyl-prolyl cis-trans isomerase	0	S	nd		43.9974	232.65	6.61607	0.334696
CCE46700	BCAM0214	hypothetical protein I35_0510	0		nd		19.6242	13.969	-1.12281	1	proNOG49307 (M)
CCE46701	BCAM0213	hypothetical protein I35_0511	3	TM	nd		0	0	na
CCE46702	BCAM0212	TPR repeat protein	0		nd		0	2.39468	na		proNOG04210 (R)
CCE46703	BCAM0211	hypothetical protein I35_0513	0		nd		12.3943	17.645	1.78125	0.944641	proNOG26666 (S)
CCE46704	BCAM0201	Inner membrane component of tripartite multidrug resistance system	13	TM	nd		13.3802	7.14322	-1.49708	0.967849	proNOG00673 (P)
CCE46705	BCAM0200	Membrane fusion component of tripartite multidrug resistance system	1	TM	nd		0	0	na		proNOG02276 (V)
CCE46706	BCAM0199	Outer membrane component of tripartite multidrug resistance system	0		nd		3.54655	0	na		proNOG00146 (M)
CCE46707	BCAM0198	transcriptional regulator, AraC family	0		nd		27.3827	19.4916	-1.12281	1
CCE46708	BCAM0197	transcriptional regulator, LysR family	0		nd		16.105	19.1065	1.48438	0.961402
CCE46709	BCAM0196	hypothetical protein I35_0519	0		10.784	0.437502	32.5064	53.9905	2.07813	0.844588
CCE46710	BCAM0195	Peptide synthetase	0		nd		7.42717	13.7457	2.31562	0.744579	proNOG00758 (Q)
CCE46711	BCAM0194	hypothetical protein I35_0521	0		nd		17.1474	56.9608	4.15625	0.583315
CCE46712	BCAM0193	hypothetical protein I35_0522	0		nd		13.586	0	na		proNOG23672 (S)
CCE46713	BCAM0192	PROBABLE REMNANT OF A TRANSPOSASE GENE PROTEIN	0		6.63632	0.427811	13.534	48.1688	4.45312	0.624444	proNOG19798 (S)
CCE46714		hypothetical protein I35_0524	0		nd		0	113.007	M only	0.432322
CCE46715	BCAM0191	Enterobactin synthetase component F	0		nd		3.89027	8.30753	na		proNOG00758 (Q)
CCE46716	BCAM0190	Omega-amino acid--pyruvate aminotransferase	0		3.98179	0.402453	3.93359	19.6001	6.23438	0.644118	proNOG06792 (E)
CCE46717	BCAM0189	transcriptional regulator, AraC family	0		nd		25.9733	9.24417	-2.24561	0.883469
CCE46718	BCAM0188	transcriptional activator protein solR	0		nd		14.8419	15.8471	1.33594	1
CCE46719	BCAM0187	2-isopropylmalate synthase	0		-1.70778	0.739234	55.6765	17.6141	-2.52632	0.673086	proNOG00898 (E)
CCE46720	BCAM0186	lectin BclA	0		14.1022	0.309947	27.172	48.3541	2.22656	0.873355
CCE46721	BCAM0185	lectin BclC	0		M only	0.00102636	6.44592	36.7068	7.125	0.595719	proNOG47439 (S)
CCE46722	BCAM0184	lectin BclB	0		nd		7.20891	15.3944	na		proNOG47439 (S)
CCE46723		transcriptional regulator, AraC family	0		nd		0	31.828	na
CCE46724	BCAM0180	Cell wall endopeptidase, family M23/M37	0		nd		3.85629	5.48999	na		proNOG03608 (O)
CCE46725	BCAM0179	Small-conductance mechanosensitive channel	3	TM	nd		42.632	39.0168	1.14509	0.996916	proNOG06380 (M)
CCE46726	BCAM0178	Leucine-, isoleucine-, valine-, threonine-, and alanine-binding protein	0	S	nd		23.1782	79.1941	4.275	0.507008	proNOG06628 (E)
CCE46727	BCAM0177	Acetylpolyamine aminohydrolase	0		nd		61.2549	36.3355	-1.34737	0.918907	proNOG00054 (BQ)
CCE46728	BCAM0176	transcriptional regulator, AsnC family	0		nd		130.026	154.259	1.48438	0.86339	proNOG24304 (K)
CCE46729	BCAM0175a	Subtilisin-like serine proteases	0	S	nd		34.631	36.9767	1.33594	1	proNOG39646 (S)
CCE46730	BCAM0175	Malate:quinone oxidoreductase	0	S	-8.43842	0.0499662	51.5674	11.4709	-3.59298	0.581953	proNOG04540 (C)
CCE46731	BCAM0174	hypothetical protein I35_0541	0		nd		240.843	38.0972	-5.05263	0.592812
CCE46732	BCAM0173	ATP-dependent RNA helicase DbpA	0		-1.20549	0.993356	90.9622	43.1659	-1.68421	0.799194	proNOG00052 (L)
CCE46733	BCAM0172	ABC-type phosphate/phosphonate transport system,periplasmic component	0		nd		39.6895	18.8346	-1.68421	0.899878	proNOG24235 (P)
CCE46734		hypothetical protein I35_0544	0		nd		0	0	na
CCE46735	BCAM0171	Fatty acid desaturase	5	TM	nd		5.16428	3.67604	na		proNOG14883 (I)
CCE46736	BCAM0170	Benzoate transport protein	12	TM	nd		43.9349	3.12738	-11.2281	0.451175	proNOG01100 (Q)
CCE46737		Type VI secretion lipoprotein/VasD	0	S	nd		30.1054	14.2864	-1.68421	0.972337
CCE46738		Uncharacterized protein ImpH/VasB	0		nd		32.4495	65.9951	2.54464	0.673744
CCE46739		Protein ImpG/VasA	0		nd		26.2738	16.6242	-1.26316	0.957077
CCE46740		Uncharacterized protein ImpA	0		nd		6.70278	9.54237	1.78125	0.944641
CCE46741		IcmF-related protein	1	TM	nd		48.896	34.8052	-1.12281	0.960917
CCE46742		hypothetical protein I35_0552	0		nd		52.0998	37.0858	-1.12281	0.993924
CCE46743	BCAL1168	hypothetical protein I35_0553	0		nd		21.2793	15.1471	na
CCE46744		TPR repeat protein, SEL1 subfamily	0		nd		86.1552	61.3272	na
CCE46745		FOG: TPR repeat protein, SEL1 subfamily	0		nd		34.8016	12.3863	-2.24561	0.792252
CCE46746		Probable phospholipase protein	0		nd		64.0308	53.1749	1.03906	1
CCE46747		VgrG protein	0		nd		25.7982	28.2518	1.37019	0.894553
CCE46748		Uncharacterized protein ImpC	0		nd		38.0196	34.444	1.13352	0.982323
CCE46749		Uncharacterized protein ImpB	0		nd		0	14.7042	na
CCE46750		Uncharacterized protein ImpJ/VasE	0		nd		11.7484	13.938	1.48438	0.961402
CCE46751		probable membrane protein YPO1468	1	TM	nd		8.13909	5.79358	na
CCE46752		Outer membrane protein	2	TM	nd		6.4814	2.3068	na
CCE46753		Hcp	0		nd		10.9024	23.2816	na
CCE46754		ClpB protein	0		nd		5.8354	12.4613	2.67188	0.751335
CCE46755		Uncharacterized protein similar to VCA0109	0		nd		36.7955	52.3836	1.78125	0.899453
CCE46756	BCAM0169	putative nucleoside-diphosphate-sugar epimerase	0		nd		0	4.21882	na
CCE46757	BCAM0168	transcriptional regulator, AraC family	0		nd		45.8749	36.7366	1.00195	1	proNOG37233 (K)
CCE46758		hypothetical protein I35_0568	0		nd		0	77.3666	na
CCE46759	BCAM0167	transcriptional regulator, LysR family	0		nd		11.1081	189.767	21.375	0.169071	proNOG07521 (K)
CCE46760	BCAM0166	NADH dehydrogenase	0		nd		116.966	22.2023	-4.21053	0.47604	proNOG01918 (C)
CCE46761	BCAM0165	hypothetical protein I35_0571	0		nd		767.376	43.352	-14.1474	0.184834
CCE46762	BCAM0164	hypothetical protein I35_0572	0		nd		20.1083	21.4703	1.33594	0.945926	proNOG05535 (R)
CCE46763	BCAM0162	Sterol desaturase	4	TM	nd		57.6499	33.5753	-1.37232	0.917036	proNOG09761 (I)
CCE46764	BCAM0161	transcriptional regulator, AraC family	0		nd		161.942	68.4439	-1.89104	0.740548	proNOG05046 (K)
CCE46765	BCAM0160	hypothetical protein I35_0575	0	S	nd		34.631	12.3256	na
CCE46766	BCAM0159	hypothetical protein I35_0576	0		nd		142.722	101.592	-1.12281	1
CCE46767		hypothetical protein I35_0577	0		nd		84.1039	29.9335	-2.24561	0.883469
CCE46768	BCAM0158	Rtn protein	2	TM	nd		56.0693	42.4058	-1.05676	1	proNOG16925 (T)
CCE46769	BCAM0157	hypothetical protein I35_0579	0	S	nd		60.9028	43.352	-1.12281	1	proNOG39903 (S)
CCE46770	BCAM0156	transcriptional regulator KdgR, KDG operon repressor	0		nd		35.4418	138.755	4.89844	0.440876	proNOG03748 (K)
CCE46771	BCAM0155	2-deoxy-D-gluconate 3-dehydrogenase	0		nd		6.56573	88.799	16.9219	0.308063	proNOG03746 (IQ)
CCE46772	BCAM0154	4-deoxy-L-threo-5-hexosulose-uronate ketol-isomerase	0		nd		25.3216	342.465	16.9219	0.162572	proNOG01716 (G)
CCE46773	BCAM0153	2-keto-3-deoxygluconate permease (KDG permease)	10	TM	nd		10.3893	33.279	4.00781	0.663686	proNOG07296 (G)
CCE46774		hypothetical protein I35_0584	0		nd		38.3953	0	na
CCE46775	BCAM0150	Sel1-like repeat	0		nd		98.5122	220.387	2.79911	0.58611	proNOG06316 (S)
CCE46776	BCAM0149	Probable phospholipase protein	0		nd		102.961	201.078	2.44351	0.604328	proNOG10778 (I)
CCE46777	BCAM0148	putative VGR-RELATED PROTEIN	0		nd		112.2	130.816	1.45878	0.827365	proNOG01907 (S)
CCE46778	BCAM0147	hypothetical protein I35_0588	0		nd		34.9048	9.93839	-2.80702	0.808074
CCE46779	BCAM0146	DNA polymerase II	0		nd		13.3297	4.74418	-2.24561	0.828299
CCE46780	BCAM0145	hypothetical protein I35_0590	0	S	nd		0	23.068	na
CCE46781	BCAM0144	DnaJ domain protein	0		nd		155.011	50.1545	-2.47018	0.638234	proNOG19359 (S)
CCE46782	BCAM0143	Regulatory protein, LysR:LysR, substrate-binding	0		nd		111.117	24.9776	-3.55556	0.565623	proNOG09539 (K)
CCE46783	BCAM0142	Acyl-CoA dehydrogenase	0		nd		21.2793	3.02941	-5.61404	0.700205	proNOG01816 (I)
CCE46784	BCAM0141	Oxidoreductase, short-chain dehydrogenase/reductase family	0		nd		34.9048	0	A only	0.538237	proNOG14201 (IQ)
CCE46785	BCAM0140	Oxidoreductase, short-chain dehydrogenase/reductase family	0		nd		13.534	19.2675	1.78125	0.944641	proNOG04863 (IQ)
CCE46786	BCAM0139	putative aminoglycoside phosphotransferase	0		nd		5.13425	10.964	na		proNOG01874 (R)
CCE46787	BCAM0138	Phosphoglycerate mutase family protein	0		nd		15.6994	0	na
CCE46788		hypothetical protein I35_0598	0		nd		14.0173	19.9557	na
CCE46789	BCAM0137	hypothetical protein I35_0599	0	S	nd		0	19.9557	na		proNOG39429 (S)
CCE46790	BCAM0136	transcriptional regulator, LysR family	0		nd		16.1541	15.3318	1.1875	1
CCE46791	BCAM0135	Quinone oxidoreductase	0		nd		4.64785	6.61688	na		proNOG02771 (C)
CCE46792	BCAM0134	transcriptional regulator	0		nd		47.4143	12.6564	-2.99415	0.721177	proNOG09427 (K)
CCE46793	BCAM0133	transcriptional activator of maltose regulon,MalT	0		nd		17.2404	19.0899	1.38542	0.907472	proNOG05351 (K)
CCE46794		hypothetical protein I35_0604	0		nd		0	0	na
CCE46795	BCAM0132	Medium-chain-fatty-acid--CoA ligase	0		nd		12.7063	0	na		proNOG04277 (I)
CCE46796	BCAM0131	Chaperone protein hchA	0		nd		12.0148	17.1049	1.78125	0.944641	proNOG04461 (S)
CCE46797	BCAM0111	Two-component response regulator	0		nd		35.898	5.1106	-5.61404	0.700205	proNOG05003 (T)
CCE46798	BCAM0110	Signal transduction histidine kinase	2	TM	nd		39.0317	3.47295	-8.98246	0.529982	proNOG07851 (T)
CCE46799	BCAM0100	Various polyols ABC transporter, periplasmic substrate-binding protein	0	S	nd		24.9343	8.8744	-2.24561	0.828299	proNOG44526 (G)
CCE46800	BCAM0099	Sugar ABC transporter, permease protein	6	TM	nd		11.0386	0	na		proNOG41386 (G)
CCE46801	BCAM0098	Various polyols ABC transporter, permease component 2	6	TM	nd		12.7984	0	na		proNOG44125 (G)
CCE46802	BCAM0097	Xylitol dehydrogenase	1	TM	nd		10.2387	18.2204	2.22656	0.873355	proNOG04556 (C)
CCE46803	BCAM0096	SN-glycerol-3-phosphate transport ATP-binding protein UgpC (TC 3.A.1.1.3)	0		nd		0	3.15881	na		proNOG00180 (E)
CCE46804	BCAM0095	transcriptional regulator of various polyols utilization, AraC family	0		nd		5.66084	12.0885	na		proNOG10933 (K)
CCE46805	BCAM0094	Xylulose kinase	0		nd		0	0	na		proNOG00552 (G)
CCE46806	BCAM0093	transcription regulator, MerR family Atu3658	0		nd		26.4399	22.5846	1.06875	1	proNOG35048 (K)
CCE46807	BCAM0092	Esterase/lipase	0		nd		45.4532	73.9533	2.03571	0.76508	proNOG28749 (R)
CCE46808	BCAM0091	Probable transmembrane protein	8	TM	nd		36.8808	26.2526	-1.12281	0.998248	proNOG44659 (S)
CCE46809	BCAM0090	hypothetical protein I35_0619	0		nd		60.9028	106.409	2.18608	0.702163
CCE46810	BCAM0089	Acetyltransferase	0		nd		72.5828	120.554	2.07813	0.770122	proNOG28829 (R)
CCE46811	BCAM0088	Peptidyl-prolyl cis-trans isomerase	0	S	nd		76.5133	167.93	2.74609	0.60261	proNOG17448 (O)
CCE46812	BCAM0087	hypothetical protein I35_0622	0	S	nd		27.3827	58.4747	2.67188	0.625597	proNOG22404 (S)
CCE46813		hypothetical protein I35_0623	0		nd		105.444	93.8214	1.11328	1
CCE46814	BCAM0086	C4-dicarboxylate transport protein	7	TM	1.37392	0.72229	89.9445	78.5754	1.09304	0.978933	proNOG02427 (C)
CCE46815	BCAM0085	transcriptional regulator, TetR family	0		nd		97.6282	189.529	2.42898	0.658177	proNOG49390 (K)
CCE46816		hypothetical protein I35_0626	0		nd		299.353	319.629	1.33594	0.917313
CCE46817	BCAM0084	Glycosyltransferase	0		nd		13.7625	26.1238	2.375	0.795522
CCE46818	BCAM0083	hypothetical protein I35_0628	0		nd		66.1138	53.7843	1.01786	1
CCE46819	BCAM0082	Carbohydrate Esterase Family 4	0		nd		21.6267	41.0517	2.375	0.795522
CCE46820	BCAM0081	Outer membrane protein W precursor	0		nd		74.7231	72.5312	1.21449	0.953299
CCE46821	BCAM0080	Long-chain-fatty-acid--CoA ligase	0		nd		45.9099	73.0487	1.99081	0.718801	proNOG11192 (I)
CCE46822	BCAM0079	Fumarylacetoacetate hydrolase family protein	0		nd		55.3662	130.056	2.93906	0.58745
CCE46823	BCAM0078	NADH dehydrogenase	0		nd		26.5193	86.8341	4.09687	0.522596	proNOG19754 (R)
CCE46824	BCAM0077	2-polyprenyl-6-methoxyphenol hydroxylase and related FAD-dependent oxidoreductases	0		nd		112.536	425.003	4.72526	0.36854	proNOG02288 (CH)
CCE46825	BCAM0076	transcriptional regulator, TetR family	0		nd		713.266	594.756	1.0433	0.983759	proNOG34925 (K)
CCE46826		Riorf143 protein	0		nd		392.485	828.825	2.64219	0.578935
CCE46827		hypothetical protein I35_0637	0		nd		375.314	1155.06	3.85064	0.43534
CCE46828		hypothetical protein I35_0638	0		-1.20549	0.98385	40.1405	257.156	8.01562	0.553061
CCE46829		hypothetical protein I35_0639	0		nd		268.689	1065.1	4.95979	0.33872
CCE46830		hypothetical protein I35_0640	0		nd		0	14.1259	na
CCE46831		Integrase, catalytic region	0		nd		100.537	139.26	1.73311	0.755334
CCE46832		hypothetical protein I35_0642	0		nd		24.5303	0	na
CCE46833		hypothetical protein I35_0643	0		nd		0	288.11	M only	0.33034
CCE46834		hypothetical protein I35_0644	0		nd		156.994	111.752	-1.12281	1
CCE46835	BCAM0065	transporter, LysE family	5	TM	nd		68.5896	103.75	1.89258	0.784776	proNOG07032 (E)
CCE46836	BCAM0064	hypothetical protein I35_0646	0		nd		252.312	233.481	1.15781	0.977088
CCE46837	BCAM0063	4-hydroxybenzoate transporter	11	TM	nd		19.4943	80.4834	5.16562	0.440408	proNOG01532 (EGP)
CCE46838	BCAM0062	4-carboxymuconolactone decarboxylase	0		nd		13.6913	48.729	4.45312	0.762611	proNOG26639 (R)
CCE46839	BCAM0061	Beta-ketoadipate enol-lactone hydrolase	0		nd		13.4823	4.7985	na		proNOG00529 (R)
CCE46840	BCAM0060	3-carboxy-cis,cis-muconate cycloisomerase	0		nd		3.89886	0	na		proNOG00430 (F)
CCE46841	BCAM0059	3-oxoadipate CoA-transferase subunit B	0		nd		8.06476	22.9627	3.5625	0.835626	proNOG03153 (I)
CCE46842	BCAM0058	3-oxoadipate CoA-transferase subunit A	0		nd		22.1697	31.5617	1.78125	0.899453	proNOG03250 (I)
CCE46843	BCAM0057	P-hydroxybenzoate hydroxylase	0		nd		21.1772	21.1042	1.24688	0.983245	proNOG02217 (CH)
CCE46844	BCAM0056	LysR-family transcriptional regulator	0		nd		28.579	40.6863	1.78125	0.848327	proNOG15962 (K)
CCE46845	BCAM0055	GTP cyclohydrolase I type 1	0		-1.12512	0.972257	208.276	255	1.53188	0.8215	proNOG01205 (H)
CCE46846	BCAM0054	FolM Alternative dihydrofolate reductase 1	0		nd		171.346	107.895	-1.26926	0.912487	proNOG05524 (IQ)
CCE46847	BCAM0053	Serine acetyltransferase	0		5.80678	0.714134	149.579	114.664	-1.04261	0.997912	proNOG01263 (E)
CCE46848	BCAM0052	hypothetical protein I35_0658	0		nd		226.434	209.534	1.15781	0.977088
CCE46849	BCAM0050a	hypothetical protein I35_0659	0		nd		51.9465	27.7325	-1.49708	0.967849
CCE46850		hypothetical protein I35_0660	0		nd		50.4623	143.681	3.5625	0.707359
CCE46851		hypothetical protein I35_0661	0		nd		0	127.543	M only	0.478393
CCE46852	BCAM0050	Universal stress protein family	0		1.75862	0.388641	124.538	467.423	4.69602	0.41112	proNOG24148 (T)
CCE46853	BCAM0049	cAMP-binding proteins-catabolite gene activator and regulatory subunit of cAMP-dependent protein kinases	0		9.26319	0.0334157	1737.81	5225.74	3.76244	0.423448	proNOG03524 (K)
CCE46854	BCAM0048	transcriptional regulator	0		nd		426.729	577.978	1.69466	0.754663	proNOG10171 (K)
CCE46855	BCAM0047	transporter, LysE family	6	TM	nd		51.1937	24.2939	-1.68421	0.899878	proNOG19796 (E)
CCE46856	BCAM0046	hypothetical protein I35_0666	0		nd		134.45	28.2763	-3.80027	0.479109
CCE46857	BCAM0045	hypothetical protein I35_0667	0	S	nd		117.224	55.6286	-1.68421	0.825085
CCE46858	BCAM0044	hypothetical protein I35_0668	0		nd		105.619	58.4747	-1.44361	0.872986	proNOG36264 (S)
CCE46859	BCAM0043	putative VGR-RELATED PROTEIN	0		nd		97.2987	63.2368	-1.22974	0.91427	proNOG01907 (S)
CCE46860	BCAM0042	putative oxidoreductase	0		1.72289	0.686626	61.481	51.7205	1.05256	1	proNOG04836 (C)
CCE46861	BCAM0041	hypothetical protein I35_0671	0		nd		85.559	69.6032	1.01786	1	proNOG47643 (S)
CCE46862	BCAM0040	transcriptional regulator, AraC family	0		nd		27.3403	27.246	1.24688	0.983245	proNOG33114 (K)
CCE46863	BCAM0039	Glucose-methanol-choline oxidoreductase	0		nd		16.9175	2.40844	-5.61404	0.700205	proNOG01363 (E)
CCE46864	BCAM0038	transcriptional regulator, AraC family	0		nd		21.6047	15.3787	-1.12281	1
CCE46865	BCAM0037	2,4'-dihydroxyacetophenone dioxygenase	0		nd		29.7671	0	na		proNOG02463 (S)
CCE46866	BCAM0036	Major facilitator family transporter	11	TM	nd		4.06019	2.89013	na		proNOG17349 (G)
CCE46867	BCAM0035	Threonine dehydrogenase and related Zn-dependent dehydrogenases	0		nd		0	3.36152	na		proNOG13325 (E)
CCE46868	BCAM0034	2-deoxy-D-gluconate 3-dehydrogenase	0		nd		0	0	na		proNOG15876 (IQ)
CCE46869	BCAM0033	Outer membrane protein (porin)	0	S	nd		4.85215	10.3616	na
CCE46870	BCAM0032	AknN	0		nd		9.45747	5.04902	-1.49708	0.967849	proNOG11317 (S)
CCE46871	BCAM0031	hypothetical protein I35_0681	0		nd		0	31.1704	na		proNOG40607 (S)
CCE46872	BCAM0030	hypothetical protein I35_0682	0		nd		30.7162	10.9322	na
CCE46873	BCAM0029	Serine/threonine protein kinase	0		nd		21.026	42.094	2.50488	0.624332	proNOG01564 (T)
CCE46874	BCAM0028	hypothetical protein I35_0684	0		nd		4.98922	124.3	31.1719	0.16968	proNOG26706 (S)
CCE46875	BCAM0027	transcriptional regulator, PadR family	0		nd		28.8356	20.5258	-1.12281	1	proNOG20593 (K)
CCE46876	BCAM0026	iron-chelator utilization protein	0		1.38257	0.925061	0	27.5301	M only	0.53297	proNOG03937 (P)
CCE46877	BCAM0025	hypothetical protein I35_0687	1	TM	nd		45.2867	241.771	6.67969	0.476834
CCE46878	BCAM0024	Bacitracin transport permease protein BCRC	4	TM	nd		72.8323	51.8436	-1.12281	1	proNOG36228 (I)
CCE46879	BCAM0023	Acetoacetate decarboxylase	0		4.64542	0.317446	42.9032	50.8991	1.48438	0.904912	proNOG04921 (Q)
CCE46880	BCAM0381	hypothetical protein I35_0691	0		1.45169	0.945321	42.34	180.831	5.34375	0.399252	proNOG35783 (T)
CCE46881	BCAM0380	Uncharacterized protein conserved in bacteria	0	S	nd		136.669	336.752	3.08293	0.552203	proNOG32471 (R)
CCE46882	BCAM0379	sensor histidine kinase/response regulator	2	TM	nd		113.478	813.974	8.97476	0.210724	proNOG43881 (T)
CCE46883	BCAM0378	hypothetical protein I35_0694	0		nd		99.5032	752.553	9.46289	0.23762	proNOG18970 (S)
CCE46884	BCAM0377	Thioredoxin	0		nd		64.814	184.544	3.5625	0.601866	proNOG28387 (O)
CCE46885	BCAM0376	hypothetical protein I35_0696	0		nd		0	26.8634	M only	0.598159	proNOG29689 (R)
CCE46886	BCAM0375	Permeases of the major facilitator superfamily	14	TM	nd		0	0	na
CCE46887	BCAM0374	Uncharacterized protein conserved in bacteria	0		-1.80823	0.885333	31.8231	22.6524	na		proNOG29672 (S)
CCE46888	BCAM0373	hypothetical protein I35_0699	0		nd		30.4514	21.676	-1.12281	1
CCE46889	BCAM0372	putative threonine efflux protein	5	TM	nd		66.9643	23.8333	-2.24561	0.792252	proNOG05545 (E)
CCE46890	BCAM0371	putative periplasmic protein	0		nd		46.8898	22.2515	-1.68421	0.899878	proNOG45604 (S)
CCE46891	BCAM0370	hypothetical protein I35_0702	1	TM	nd		27.8871	39.7013	1.78125	0.899453
CCE46892	BCAM0369	putative transcriptional regulator, AsnC family	0		nd		11.5437	16.4341	na		proNOG14990 (K)
CCE46893	BCAM0368	Branched-chain amino acid transport protein azlC	5	TM	nd		7.20891	61.5775	10.6875	0.451587	proNOG09757 (E)
CCE46894	BCAM0367	hypothetical protein I35_0705	3	TM	nd		17.1474	36.6177	na		proNOG31030 (S)
CCE46895	BCAM0366	5-nucleotidase SurE	0		nd		40.7581	24.1771	-1.34737	0.962051	proNOG04772 (F)
CCE46896	BCAM0365	3-oxoacyl-[acyl-carrier protein] reductase	0		nd		6.44592	9.17669	na		proNOG04530 (IQ)
CCE46897	BCAM0364	Alpha-1,2-mannosidase	0		nd		8.17677	4.3653	-1.49708	0.967849	proNOG57207 (S)
CCE46898	BCAM0363	putative CONSERVED EXPORTED PROTEIN	0	S	nd		4.26614	0	na		proNOG09515 (G)
CCE46899		hypothetical protein I35_0710	0		nd		0	0	na
CCE46900	BCAM0362	hypothetical protein, contains double-stranded beta-helix domain	0		nd		0	24.1771	na		proNOG24568 (S)
CCE46901	BCAM0361	N-carbamyl-L-amino acid amidohydrolase	0		nd		4.32888	3.08139	na		proNOG00186 (E)
CCE46902	BCAM0360	Galactose-binding protein regulator	0		nd		17.3155	20.5426	1.48438	0.961402
CCE46903	BCAM0359	Aromatic-L-amino-acid decarboxylase	0		nd		11.7484	16.7256	1.78125	0.899453	proNOG03224 (E)
CCE46904	BCAM0358	transcriptional regulator, ArsR family	0		nd		35.3236	12.5721	na		proNOG29964 (K)
CCE46905	BCAM0357	transcriptional regulator, LysR family	0		nd		12.0148	12.8286	1.33594	1	proNOG01445 (K)
CCE46906	BCAM0356	Oxidoreductase	0		nd		10.2091	14.5342	1.78125	0.944641	proNOG02620 (C)
CCE46907	BCAM0355	Lipid A export ATP-binding/permease protein MsbA	5	TM	nd		54.0993	20.3871	-2.12086	0.7356	proNOG40900 (V)
CCE46908		hypothetical protein I35_0719	0		nd		49.9863	23.7209	-1.68421	0.972337
CCE46909	BCAM0348	methyltransferase, probable	0		nd		43.7896	5.19507	-6.73684	0.634609	proNOG12970 (Q)
CCE46910	BCAM0345	hypothetical protein I35_0721	0		nd		33.7487	36.0346	1.33594	0.945926
CCE46911	BCAM0343	Cytochrome c-type biogenesis protein CcmG/DsbE,thiol:disulfide oxidoreductase	4	TM	nd		71.9556	69.8448	1.21449	0.953299	proNOG14324 (O)
CCE46912	BCAM0342	transcriptional regulator, LysR family	0		nd		80.8057	69.8448	1.08147	0.9946	proNOG02995 (K)
CCE46913	BCAM0341	FMN-dependent NADH-azoreductase	0		2.48862	0.780813	52.9855	25.1441	-1.68421	0.899878	proNOG14064 (I)
CCE46914		Outer membrane protein (porin)	0	S	nd		17.8854	15.914	1.11328	1
CCE46915		Lysine-arginine-ornithine-binding periplasmic protein precursor (TC 3.A.1.3.1)	0	S	nd		19.9945	9.48835	-1.68421	0.972337
CCE46916		Catalyzes the cleavage of p-aminobenzoyl-glutamate to p-aminobenzoate and glutamate,subunit A	0		nd		0	3.34364	na
CCE46917		hypothetical protein I35_0728	0		nd		0	0	na
CCE46918		transcriptional regulator	0		nd		44.017	3.91653	-8.98246	0.529982
CCE46919	BCAM0238	Potassium voltage-gated channel subfamily KQT; putative potassium channel, VIC family	6	TM	nd		12.2227	0	na		proNOG01669 (P)
CCE46920	BCAM0237A	Multiple antibiotic resistance protein marC	5	TM	nd		7.88474	0	na		proNOG18006 (U)
CCE46921	BCAM0236	Arsenic resistance protein ArsH	0		nd		29.3142	20.8665	-1.12281	1	proNOG01443 (R)
CCE46922	BCAM0235	Arsenical-resistance protein ACR3	10	TM	nd		72.3845	82.4398	1.425	0.871456	proNOG00074 (P)
CCE46923	BCAM0234	Arsenate reductase	0		nd		21.4083	68.5749	4.00781	0.663686	proNOG26534 (T)
CCE46924	BCAM0233	transcriptional regulator, ArsR family	0		nd		0	130.056	M only	0.30499	proNOG26713 (K)
CCE46925	BCAM0232	Chimeric AFGP/trypsinogen-like serine protease	0		nd		0	0	na
CCE46926	BCAM0231	hypothetical protein I35_0737	0	S	nd		0	5.26028	na		proNOG38472 (M)
CCE46927	BCAM0230A	transcriptional regulatory protein fixJ	0		nd		8.2148	0	na		proNOG15975 (T)
CCE46928	BCAM0229	C4-dicarboxylate transport sensor protein dctB	1	TM	nd		3.70269	5.27131	na		proNOG09890 (T)
CCE46929	BCAM0228	transcriptional regulator	0		nd		5.82898	0	na		proNOG12381 (T)
CCE46930	BCAM0227	Signal transduction histidine kinase	2	TM	nd		30.0251	12.5721	-1.90877	0.772149	proNOG00025 (T)
CCE46931	BCAM0224	hypothetical protein I35_0742	0		nd		15.8956	7.54324	-1.68421	0.862919
CCE46932		hypothetical protein I35_0743	0		nd		0	0	na
CCE46933		hypothetical protein I35_0744	0		nd		18.4618	13.1415	-1.12281	1
CCE46934	BCAM0223	hypothetical protein I35_0745	0		nd		10.4156	2.11829	-3.92982	0.686405	proNOG56621 (S)
CCE46935	BCAM0222	Capsular synthesis regulator component B	0		nd		30.5832	21.7698	-1.12281	1
CCE46936	BCAM0221	Capsular synthesis regulator component B	0		nd		235.491	47.1453	-3.9922	0.485806	proNOG44935 (T)
CCE46937	BCAM0220	OmpA family protein	0	S	nd		7.42093	5.28238	na		proNOG13051 (M)
CCE46938	BCAM0219	hypothetical protein I35_0749	0		nd		12.7407	3.40092	-2.99415	0.721177	proNOG59637 (S)
CCE46939	BCAM1762	ABC-type dipeptide transport system, periplasmic component	0	S	nd		46.6539	18.9767	-1.96491	0.776611	proNOG08330 (E)
CCE46940	BCAM1761	ABC-type sugar transport systems, ATPase components	0	S	nd		15.7695	22.4501	na
CCE46941	BCAM1760	Multidrug resistance protein B	13	TM	nd		20.379	31.4302	1.92969	0.800121	proNOG00673 (P)
CCE46942	BCAM1759	transcriptional regulator, LysR family	0		nd		6.11136	95.7043	19.5938	0.269071	proNOG14932 (K)
CCE46943	BCAM1758	FUSARIC ACID RESISTANCE PROTEIN FUSB / FUSARIC ACID RESISTANCE PROTEIN FUSC	8	TM	nd		2.54127	10.8536	5.34375	0.699316	proNOG04952 (S)
CCE46944	BCAM1757	probable membrane protein STY1534	3	TM	nd		5.75304	20.4757	4.45312	0.762611	proNOG05773 (S)
CCE46945	BCAM1756	putative formate dehydrogenase oxidoreductase protein	0		nd		15.9526	24.333	1.90848	0.791635	proNOG00097 (C)
CCE46946	BCAM1755	transcriptional regulator, GntR family domain / Aspartate aminotransferase	0		nd		44.7135	63.656	1.78125	0.78442	proNOG02056 (K)
CCE46947	BCAM1754	putative membrane transport protein	5	TM	-1.20549	1	56.4137	80.313	1.78125	0.780133	proNOG02416 (M)
CCE46948		hypothetical protein I35_0760	0		nd		0	0	na
CCE46949	BCAM1753A	Sulfate permease	10	TM	nd		18.4941	4.38816	-3.36842	0.743047	proNOG59038 (P)
CCE46950		transcriptional regulator	0		nd		0	0	na
CCE46951	BCAM1752	Multidrug resistance protein B	13	TM	nd		11.1314	23.7707	2.67188	0.751335	proNOG00530 (V)
CCE46952	BCAM1751	Nicotinamidase/isochorismatase family protein	0		-2.65207	0.673437	37.5783	20.0618	-1.49708	0.967849	proNOG15705 (Q)
CCE46953	BCAM1750	transcriptional regulator, MarR family	0		nd		35.801	76.4518	2.67188	0.751335	proNOG24961 (K)
CCE46954	BCAM1749	hypothetical protein I35_0766	0		nd		0	96.7082	M only	0.53297
CCE46955	BCAM1748	Murein-DD-endopeptidase	0	S	nd		107.634	80.0991	-1.07399	0.988162	proNOG02875 (M)
CCE46956		hypothetical protein I35_0768	0		nd		56.9736	13.5184	na
CCE46957	BCAM1747	transcriptional regulator	0		nd		36.2914	38.7495	1.33594	0.945926	proNOG23347 (K)
CCE46958	BCAM1746	transcriptional regulator	0		nd		15.3581	120.255	9.79688	0.48165	proNOG51899 (S)
CCE46959	BCAM1745	Cation transport ATPase	8	TM	nd		19.156	40.907	2.67188	0.625597	proNOG00102 (P)
CCE46960		hypothetical protein I35_0772	0		nd		0	131.804	M only	0.282766
CCE46961		hypothetical protein I35_0773	0		nd		24.1943	0	na
CCE46962	BCAM1744	Extracellular protease precursor	0	S	1.28579	0.841865	207.974	9.1102	-18.2456	0.154034	proNOG55599 (O)
CCE46963		hypothetical protein I35_0775	0		nd		90.5734	32.2361	na
CCE46964	BCAM1743	Glutamate Aspartate periplasmic binding protein precursor GltI (TC 3.A.1.3.4)	0	S	nd		41.3487	71.48	2.16295	0.740151	proNOG02630 (ET)
CCE46965	BCAM1742	hypothetical protein I35_0777	0	S	nd		67.9301	48.3541	-1.12281	1
CCE46966		hypothetical protein I35_0778	0		nd		0	44.1125	na
CCE46967	BCAM1741	Permeases of the major facilitator superfamily	11	TM	nd		63.6845	15.1107	-3.36842	0.60685
CCE46968		Ribosomal-protein-S5p-alanine acetyltransferase	0		nd		0	0	na
CCE46969	BCAM1740	Autotransporter adhesin	0	S	nd		113.703	53.9574	-1.68421	0.825085
CCE46970	BCAM1739	hypothetical protein I35_0782	1	TM	nd		433.799	452.153	1.30413	0.892636
CCE46971	BCAM1738	Multimodular transpeptidase-transglycosylase	1	TM	nd		18.8896	31.9344	2.11523	0.738468	proNOG04225 (M)
CCE46972	BCAM1737	Large extracellular alpha-helical protein	0	S	1.85494	0.267031	69.0393	54.1202	-1.01956	0.996443	proNOG00777 (R)
CCE46973	BCAM1736	Glucose dehydrogenase, membrane-bound, gamma subunit	0		-2.03426	0.558875	167.213	238.051	1.78125	0.770107
CCE46974	BCAM1735	Glucose dehydrogenase, membrane-bound,flavoprotein	1	TM	-60.2744	0.00411781	189.701	111.752	-1.35673	0.865755	proNOG01335 (E)
CCE46975	BCAM1734	Glucose dehydrogenase, membrane-bound,cytochrome c	0	S	-7.40514	0.080134	244.612	23.6095	-8.2807	0.272115	proNOG01731 (C)
CCE46976	BCAM1733	putative membrane protein	4	TM	nd		461.747	328.682	-1.12281	0.957873
CCE46977	BCAM1732	Outer membrane porin protein 32 precursor	0	S	-4.21921	0.489193	134.383	99.0734	-1.08409	0.979407
CCE46978	BCAM1731	Isochorismatase	0		nd		9.75791	13.8918	na
CCE46979	BCAM1730	Permeases of the major facilitator superfamily	12	TM	nd		4.01405	5.71458	na
CCE46980	BCAM1729	Catalyzes the cleavage of p-aminobenzoyl-glutamate to p-aminobenzoate and glutamate,subunit A	0		nd		0	0	na		proNOG00404 (R)
CCE46981	BCAM1728	Galactose-binding protein regulator	0		nd		46.9417	33.4141	-1.12281	1	proNOG20087 (K)
CCE46982	BCAM1727	putative cytoplasmic protein	0		-1.23897	0.830064	214.583	11.7496	-14.5965	0.364954	proNOG25274 (S)
CCE46983	BCAM1726	hypothetical protein I35_0795	0	S	nd		175.027	101.936	-1.37232	0.917036
CCE46984	BCAM1725	Chloride channel protein	11	TM	nd		23.7071	8.43763	-2.24561	0.792252	proNOG59163 (P)
CCE46985	BCAM1724	transcriptional regulator, MarR family	0		1.38257	0.985194	51.1937	9.1102	-4.49123	0.777352	proNOG27382 (K)
CCE46986	BCAM1723	Probable transmembrane protein	4	TM	nd		40.5501	38.4859	1.1875	0.971065	proNOG03315 (T)
CCE46987	BCAM1722	transcriptional regulator, LysR family	0		-2.41098	0.892452	27.3403	11.6768	-1.87135	0.893056
CCE46988	BCAM1721	D-glucarate permease	12	TM	nd		15.5269	5.52618	-2.24561	0.883469	proNOG56192 (P)
CCE46989	BCAM1720	D-3-phosphoglycerate dehydrogenase	0		nd		5.64275	0	na		proNOG04768 (C)
CCE46990	BCAM1719	transcriptional regulator, LysR family	0		nd		11.658	66.3872	7.125	0.454489	proNOG08767 (K)
CCE46991	BCAM1718	TRAP-type C4-dicarboxylate transport system,periplasmic component	0		nd		10.2685	29.2374	3.5625	0.707359	proNOG05745 (G)
CCE46992	BCAM1717	TrapT dctQ-M fusion permease, dicarboxylate transport	17	TM	nd		44.9267	23.9849	-1.49708	0.864743	proNOG02914 (Q)
CCE46993	BCAM1716	Ribose operon repressor	0		nd		24.4624	10.4477	-1.87135	0.893056	proNOG04221 (K)
CCE46994	BCAM1715	D-3-phosphoglycerate dehydrogenase [EC:1.1.1.95]	0		nd		10.3588	11.0605	1.33594	1	proNOG05472 (C)
CCE46995	BCAM1714	putative 2-pyrone-4,6-dicarboxylic acid hydrolase	0		nd		6.17546	8.79166	na		proNOG13371 (R)
CCE46996	BCAM1713	Calcium/proton antiporter	11	TM	nd		68.1172	76.1944	1.39955	0.882189	proNOG00303 (P)
CCE46997		hypothetical protein I35_0809	0		nd		0	0	na
CCE46998	BCAM1712	3-hydroxybutyryl-CoA dehydrogenase precursor	1	TM	nd		146.331	14.5342	-8.04678	0.297542	proNOG02124 (I)
CCE46999	BCAM1711	Enoyl-CoA hydratase/isomerase	0		nd		152.088	15.7151	-7.73489	0.282687	proNOG01324 (H)
CCE47000	BCAM1709	Multiple antibiotic resistance protein marC	5	TM	nd		370.583	56.1253	-5.27719	0.384372	proNOG18006 (U)
CCE47001	BCAM1708	putative oxidoreductase	0		nd		135.029	49.9807	-2.15924	0.702908	proNOG02620 (C)
CCE47002	BCAM1707	CAAX amino terminal protease family protein	9	TM	nd		23.3931	12.4888	-1.49708	0.967849	proNOG16583 (R)
CCE47003	BCAM1706	putative membrane protein	6	TM	nd		173.464	185.214	1.33594	0.887592	proNOG22388 (S)
CCE47004	BCAM1705	Signal transduction histidine kinase	1	TM	nd		5.48504	0	na		proNOG01033 (T)
CCE47005		hypothetical protein I35_0817	0		nd		0	0	na
CCE47006	BCAM1704	2,3-butanediol dehydrogenase, R-alcohol forming,(R)-and (S)-acetoin-specific	0		nd		9.95032	0	na		proNOG08332 (C)
CCE47007		hypothetical protein I35_0819	0		nd		0	25.9218	na
CCE47008	BCAM1703	Histone acetyltransferase HPA2 and related acetyltransferases	0		nd		7.15054	10.1798	na
CCE47009	BCAM1702	Permeases of the major facilitator superfamily	12	TM	nd		8.76517	0	na		proNOG04026 (S)
CCE47010	BCAM1701	hypothetical protein I35_0822	0		nd		0	7.80874	na
CCE47011	BCAM1700	Ribosomal-protein-serine acetyltransferase	0		nd		29.791	57.5589	2.41741	0.694603	proNOG01783;proNOG23083 (J;K)
CCE47012	BCAM1699	transcriptional regulator, GntR family domain / Aspartate aminotransferase	0		nd		7.16504	22.951	4.00781	0.663686	proNOG02346 (K)
CCE47013	BCAM1697A	hypothetical protein I35_0825	0		nd		18.7892	40.1236	na
CCE47014	BCAM1697	Probable transmembrane protein	7	TM	nd		0	17.9601	na		proNOG38095 (R)
CCE47015	BCAM1696	Autotransporter adhesin	0		1.38257	0.925061	24.7018	13.1875	-1.49708	0.967849
CCE47016	BCAM1695	Protease Do	0		nd		6.95347	9.89927	1.78125	0.944641	proNOG00267 (O)
CCE47017		Capsular synthesis regulator component B	0		nd		0	7.0235	na
CCE47018		Fimbrial protein	0		nd		24.5303	87.306	4.45312	0.762611
CCE47019		Chaperone protein fimC precursor	1	TM	nd		55.1932	98.2193	2.22656	0.7172
CCE47020		Outer membrane usher protein	0		nd		14.7182	34.4235	2.92634	0.61765
CCE47021		hypothetical protein I35_0833	1	TM	nd		0	29.2374	na
CCE47022		hypothetical protein I35_0834	0		nd		27.5966	19.6439	na
CCE47023		putative Response regulator	0		nd		730.557	1108.63	1.8987	0.700319
CCE47024		Signal transduction histidine kinase	2	TM	nd		170.193	322.646	2.37197	0.602912
CCE47025		hypothetical protein I35_0837	0		nd		0	0	na
CCE47026		Protease Do	0		nd		0	0	na
CCE47027	BCAM1694	Bicyclomycin resistance protein	11	TM	nd		4.37174	3.1119	na
CCE47028	BCAM1693	hypothetical protein I35_0840	0		nd		49.0606	41.9069	1.06875	1	proNOG51821 (S)
CCE47029	BCAM1692	Fumarylacetoacetate (FAA) hydrolase	0		nd		53.0613	10.7915	-3.92982	0.686405	proNOG02166 (Q)
CCE47030	BCAM1691	transcriptional regulator, AraC family	0		nd		22.4991	4.00384	-4.49123	0.777352	proNOG18723 (K)
CCE47031	BCAM1690	hypothetical protein VC0266	0		nd		8.83091	12.5721	na		proNOG01836 (L)
CCE47032	BCAM1689	Nitrate ABC transporter, nitrate-binding protein	0		nd		0	0	na		proNOG03931 (P)
CCE47033	BCAM1688	Response regulator NasT	0		nd		0	6.31762	na		proNOG19774 (T)
CCE47034	BCAM1687	Uroporphyrinogen-III methyltransferase	0		nd		0	0	na		proNOG00704 (H)
CCE47035		hypothetical protein I35_0847	0		nd		0	0	na
CCE47036	BCAM1686	Nitrate/nitrite transporter	12	TM	nd		3.99589	2.84436	na		proNOG03751 (P)
CCE47037	BCAM1685	Nitrite reductase [NAD(P)H] large subunit	0		nd		4.08366	2.90684	na		proNOG02253 (C)
CCE47038	BCAM1684	Nitrite reductase [NAD(P)H] small subunit	0		nd		0	0	na		proNOG28479 (C)
CCE47039	BCAM1683	Assimilatory nitrate reductase large subunit	0		nd		2.53035	8.1052	4.00781	0.663686
CCE47040	BCAM1682	Short-chain dehydrogenase/reductase SDR	0		nd		0	0	na		proNOG10205 (IQ)
CCE47041		Short-chain dehydrogenase/reductase SDR	0		nd		12.0971	0	na
CCE47042	BCAM1681	transcriptional regulator	0		nd		43.0776	11.4988	-2.99415	0.721177	proNOG44355 (K)
CCE47043	BCAM1680	hypothetical protein I35_0855	0	S	nd		24.3611	17.3408	na		proNOG34091 (S)
CCE47044	BCAM1679	membrane protein, putative	13	TM	nd		72.6397	97.5037	1.67946	0.770888	proNOG02721 (S)
CCE47045	BCAM1678	Type IV secretory pathway, VirJ component	0	S	nd		24.7596	32.3114	1.63281	0.867206	proNOG13577 (U)
CCE47046	BCAM1677	Oxidoreductase probably involved in sulfite reduction	0		nd		12.0971	0	na
CCE47047	BCAM1676	Sulfite reductase [NADPH] hemoprotein beta-component	0		nd		2.96837	10.5648	4.45312	0.762611	proNOG01473 (C)
CCE47048	BCAM1675	hypothetical protein I35_0860	0		nd		0	9.67082	na
CCE47049	BCAM1674	transcriptional regulator, GntR family domain / Aspartate aminotransferase	0		nd		18.4747	26.3014	1.78125	0.848327	proNOG02056 (K)
CCE47050	BCAM1673	D-galactonate transporter	8	TM	nd		4.1074	2.92374	na		proNOG00081 (EGP)
CCE47051	BCAM1672	Mannonate dehydratase	0		nd		0	10.6543	na		proNOG04401 (G)
CCE47052	BCAM1671a	transcriptional regulator PhnF	0		nd		21.9857	73.0328	4.15625	0.583315	proNOG25154 (K)
CCE47053	BCAM1671	Spermidine/putrescine-binding periplasmic protein	0		nd		87.2189	201.774	2.89453	0.556258	proNOG02313 (G)
CCE47054	BCAM1670	EAL domain protein	2	TM	nd		5.97693	12.7635	2.67188	0.811123	proNOG13550 (T)
CCE47055	BCAM1669	Purine nucleoside phosphorylase	0	S	nd		0	88.0045	M only	0.478393
CCE47056	BCAM1668	hypothetical protein I35_0868	0		nd		205.37	730.934	4.45312	0.434385
CCE47057	BCAM1667	membrane protein, putative	7	TM	nd		39.9137	28.4115	-1.12281	1	proNOG09079 (S)
CCE47058	BCAM1666	LysR family transcriptional regulator STM2281	0		nd		41.3487	130.346	3.9442	0.503571	proNOG00551 (K)
CCE47059	BCAM1665	Threonine efflux protein	5	TM	nd		75.3348	399.208	6.63021	0.318846	proNOG05545 (E)
CCE47060	BCAM1664	Permease of the drug/metabolite transporter (DMT) superfamily	10	TM	nd		52.276	103.66	2.48103	0.635115	proNOG00454 (EG)
CCE47061	BCAM1663	Acid phosphatase	0		nd		6.28535	26.8443	5.34375	0.556952	proNOG32922 (R)
CCE47062		hypothetical protein I35_0874	0		nd		0	0	na
CCE47063	BCAM1662	lipoprotein, putative	0	S	nd		0	10.9322	na		proNOG40257 (S)
CCE47064		hypothetical protein I35_0876	1	TM	nd		0	0	na
CCE47065	BCAM1661	RNA polymerase ECF-type sigma factor	0		nd		13.4823	52.7835	4.89844	0.589032	proNOG37769 (K)
CCE47066	BCAM1660	hypothetical protein I35_0878	1	TM	nd		0	8.98005	na
CCE47067	BCAM1659	hypothetical protein I35_0879	1	TM	nd		10.513	7.48337	na		proNOG37091 (S)
CCE47068	BCAM1658	Uncharacterized protein conserved in bacteria	0		nd		3.79824	2.70367	na		proNOG08696 (S)
CCE47069	BCAM1657	putative exported protein	0		nd		9.39459	0	na		proNOG06692 (S)
CCE47070		hypothetical protein I35_0882	0	S	nd		0	0	na
CCE47071	BCAM1655	Integrase	0		nd		8.83091	6.28603	na		proNOG07424 (L)
CCE47072	BCAM1654	Oxidoreductase, short chain dehydrogenase/reductase family	0		nd		0	0	na		proNOG00386 (IQ)
CCE47073	BCAM1653	transcriptional regulatory protein	0		nd		0	54.5217	M only	0.216375	proNOG11467 (K)
CCE47074	BCAM1652	putative lipoprotein	0		1.32726	0.958349	34.9739	99.5807	3.5625	0.707359	proNOG24670 (S)
CCE47075	BCAM1651	putative transport protein	14	TM	nd		49.5904	62.453	1.57572	0.833547	proNOG02794 (V)
CCE47076		hypothetical protein I35_0888	0		nd		0	0	na
CCE47077	BCAM1650	transcriptional regulator	0		nd		135.387	65.7077	-1.64678	0.812118	proNOG07259 (K)
CCE47078	BCAM1649	Lactoylglutathione lyase and related lyases	0		nd		45.2867	32.2361	-1.12281	1	proNOG38915 (R)
CCE47079	BCAM1648	Alkanal monooxygenase alpha chain	0		nd		0	3.30844	na		proNOG16216 (C)
CCE47080		hypothetical protein I35_0892	0		nd		0	0	na
CCE47081	BCAM1647	Pigment protein	0		nd		8.87529	6.31762	na		proNOG12853 (C)
CCE47082	BCAM1646	3-oxosteroid 1-dehydrogenase	0		nd		3.00883	0	na		proNOG05751 (C)
CCE47083	BCAM1645	4-hydroxyphenylacetate 3-monooxygenase, reductase component	0		nd		0	7.26709	na		proNOG29098 (R)
CCE47084	BCAM1644	Phenylacetate-CoA oxygenase/reductase, PaaK subunit	0		nd		5.04623	0	na		proNOG06655 (C)
CCE47085	BCAM1643	Long-chain-fatty-acid--CoA ligase	0		nd		0	2.37657	na		proNOG00188 (I)
CCE47086	BCAM1642	putative dehydrogenase	0		nd		0	0	na
CCE47087	BCAM1641	hypothetical protein I35_0899	0		nd		12.6608	45.0612	4.45312	0.624444	proNOG31363 (S)
CCE47088	BCAM1640	O-antigen acetylase	9	TM	nd		69.3336	80.5236	1.45313	0.854013	proNOG19672 (I)
CCE47089		hypothetical protein I35_0901	0		nd		22.3567	63.656	3.5625	0.835626
CCE47090	BCAM1638	plasmid stability protein	0		nd		35.801	84.9464	2.96875	0.711326	proNOG29180 (R)
CCE47091	BCAM1637	2,3-dihydroxybiphenyl 1,2-dioxygenase	0		nd		5.90696	16.8188	3.5625	0.835626	proNOG20062 (Q)
CCE47092	BCAM1636	3-oxoadipate CoA-transferase subunit A	0		nd		0	8.49464	na		proNOG11405 (I)
CCE47093	BCAM1635	3-oxoadipate CoA-transferase subunit B	0		nd		19.9193	0	na		proNOG10117 (I)
CCE47094	BCAM1634	Enoyl-CoA hydratase	0		nd		0	8.32587	na		proNOG09727 (I)
CCE47095	BCAM1633	Enoyl-[acyl-carrier-protein] reductase [FMN]	0		nd		0	3.42563	na		proNOG01050 (R)
CCE47096	BCAM1632	3-hydroxybutyryl-CoA dehydratase	1	TM	nd		0	0	na		proNOG04936 (I)
CCE47097	BCAM1631	Acyl-CoA dehydrogenase	0		nd		0	0	na		proNOG12492 (I)
CCE47098	BCAM1630	Butyryl-CoA dehydrogenase	0		nd		0	3.52159	na		proNOG12355 (I)
CCE47099	BCAM1629	3-ketoacyl-CoA thiolase	0		nd		0	3.27398	na		proNOG01624 (I)
CCE47100	BCAM1628	putative SHORT-CHAIN TYPE DEHYDROGENASE/REDUCTASE	0		nd		12.0559	0	na		proNOG08095 (IQ)
CCE47101	BCAM1627	Acyl-CoA dehydrogenase	0		nd		0	0	na		proNOG10051 (I)
CCE47102	BCAM1626	Acyl-CoA dehydrogenases	0		nd		0	3.13518	na		proNOG07495 (I)
CCE47103	BCAM1625	3-oxoacyl-[acyl-carrier protein] reductase	0		nd		0	0	na		proNOG11415 (IQ)
CCE47104	BCAM1624	Acyl dehydratase	0		nd		0	0	na		proNOG20689 (I)
CCE47105	BCAM1623	3-ketoacyl-CoA thiolase @ Acetyl-CoA acetyltransferase	0		nd		0	3.12738	na		proNOG00542 (I)
CCE47106	BCAM1622	hypothetical protein I35_0918	1	TM	nd		0	0	na		proNOG01105 (R)
CCE47107	BCAM1621	transport protein	12	TM	nd		2.09512	0	na		proNOG03941 (R)
CCE47108	BCAM1620	Phenylpropionate dioxygenase and related ring-hydroxylating dioxygenases, large terminal subunit	0		nd		24.5303	13.969	-1.40351	0.964568	proNOG21852 (C)
CCE47109	BCAM1619	cold-shock DNA-binding domain protein	0		-1.44659	0.941096	207.786	591.627	3.5625	0.530092	proNOG28618 (K)
CCE47110		hypothetical protein I35_0922	0		nd		1324.64	673.504	-1.57193	0.807371
CCE47111	BCAM1618	translation initiation factor 1	0		1.47474	0.846149	100.351	28.5729	-2.80702	0.808074	proNOG28397 (J)
CCE47112	BCAM1617	hypothetical protein I35_0924	0		nd		21.2793	30.2941	na
CCE47113	BCAM1616	Permeases of the major facilitator superfamily	13	TM	nd		3.83953	0	na		proNOG03992 (P)
CCE47114	BCAM1615	4-hydroxy-2-oxovalerate aldolase	0		nd		0	3.65467	na		proNOG01490 (E)
CCE47115	BCAM1614	Acetaldehyde dehydrogenase, acetylating, cresols,catechol	0		nd		0	8.38138	na		proNOG01330 (Q)
CCE47116	BCAM1613	4-oxalocrotonate decarboxylase	0		nd		0	0	na		proNOG08643 (Q)
CCE47117		hypothetical protein I35_0929	0		nd		0	0	na
CCE47118	BCAM1612	hypothetical protein I35_0930	0		nd		4.05088	8.65051	na		proNOG04554 (S)
CCE47119	BCAM1611	hypothetical protein I35_0931	0	S	nd		3.38349	2.40844	na		proNOG08477 (S)
CCE47120	BCAM1610	putative dehydrogenase	0		nd		0	0	na		proNOG00041 (IQ)
CCE47121	BCAM1609	2-hydroxy-6-oxo-6-phenylhexa-2,4-dienoate hydrolase	0		nd		0	9.01224	na		proNOG10575 (R)
CCE47122	BCAM1608	Cyclohexanol dehydrogenase	0		nd		0	0	na		proNOG09759 (IQ)
CCE47123	BCAM1607	Electron transfer flavoprotein, beta subunit	0		nd		0	0	na		proNOG00226 (C)
CCE47124	BCAM1606	Electron transfer flavoprotein, alpha subunit	0		nd		0	8.11101	na		proNOG00643 (C)
CCE47125	BCAM1605	Phenylacetic acid degradation protein PaaY	0		nd		20.0703	7.14322	na		proNOG45178 (R)
CCE47126	BCAM1604	hypothetical protein I35_0938	1	TM	nd		26.7603	95.2429	4.45312	0.762611
CCE47127	BCAM1603	hypothetical protein I35_0939	2	TM	nd		22.0773	172.866	9.79688	0.48165
CCE47128	BCAM1602	hypothetical protein I35_0940	0		nd		0	29.2374	M only	0.598159	proNOG30459 (S)
CCE47129	BCAM1601	putative transmembrane protein	6	TM	nd		13.3802	4.76215	na		proNOG16351 (S)
CCE47130	BCAM1600	hypothetical protein I35_0942	0	S	nd		15.2257	10.838	na		proNOG33896 (S)
CCE47131		hypothetical protein I35_0943	0		nd		52.7219	0	na
CCE47132	BCAM1598	PE_PGRS family protein	0		nd		6.42248	4.57166	na		proNOG56254 (S)
CCE47133	BCAM1597	Leucine-responsive regulatory protein, regulator for leucine (or lrp) regulon and high-affinity branched-chain amino acid transport system	0		nd		11.4687	32.6547	3.5625	0.835626	proNOG30215 (K)
CCE47134	BCAM1596	transporter, LysE family	6	TM	nd		0	22.4501	na		proNOG25023 (E)
CCE47135	BCAM1595	Esterase/lipase, sll0644 homolog	0		nd		20.9636	126.84	7.57031	0.342527	proNOG12201 (I)
CCE47136	BCAM1594	transcriptional regulator, TetR family	0		nd		67.1917	170.816	3.1808	0.584873
CCE47137	BCAM1593	Outer membrane vitamin B12 receptor BtuB	0	S	5.80678	0.714134	54.9357	46.9253	1.06875	0.991055	proNOG01011 (P)
CCE47138		hypothetical protein I35_0950	0		nd		0	0	na
CCE47139	BCAM1592	putative dehydrogenase	0		nd		6.42248	32.0016	6.23438	0.644118	proNOG31475 (R)
CCE47140	BCAM1591A	hypothetical protein I35_0952	0	S	nd		21.2793	30.2941	na
CCE47141	BCAM1591	Threonine dehydratase, catabolic	0		-1.07155	0.977168	54.3441	50.2883	1.15781	0.977088	proNOG00242 (E)
CCE47142	BCAM1590	YheO-like PAS domain	0		nd		49.7516	100.34	2.52344	0.691538	proNOG04832 (S)
CCE47143	BCAM1589	putative cytoplasmic protein	0		nd		10.1505	21.676	na		proNOG22224 (S)
CCE47144	BCAM1588	Isocitrate lyase	0		nd		16.7252	47.6215	3.5625	0.575094	proNOG02158 (C)
CCE47145	BCAM1587	hypothetical protein I35_0957	0		nd		0	5.26028	na		proNOG45325 (S)
CCE47146	BCAM1586	Bile acid 7a-dehydratase	0		nd		0	7.35209	na		proNOG46926 (S)
CCE47147		hypothetical protein I35_0959	0		nd		0	0	na
CCE47148	BCAM1585	hypothetical protein I35_0960	0		nd		0	0	na
CCE47149	BCAM1584	putative dehydrogenase	0		nd		0	4.3502	na		proNOG12857 (IQ)
CCE47150	BCAM1583	putative dehydrogenase	0		nd		0	0	na		proNOG22748 (IQ)
CCE47151	BCAM1582	20-beta-hydroxysteroid dehydrogenase	0		nd		0	4.85408	na		proNOG18096 (IQ)
CCE47152		hypothetical protein I35_0964	0		nd		113.947	425.828	4.67578	0.500468
CCE47153	BCAM1581	Phosphoenolpyruvate carboxykinase [GTP]	0		8.01888	0.0206897	56.7904	252.654	5.56641	0.334763	proNOG04033 (C)
CCE47154	BCAM1580	Beta-xylosidase	0		nd		19.5518	76.5458	4.89844	0.440876
CCE47155		hypothetical protein I35_0967	0		nd		36.7955	52.3836	na
CCE47156	BCAM1579	Nucleoside-diphosphate-sugar epimerases	0		nd		0	12.4476	na
CCE47157		hypothetical protein I35_0969	1	TM	nd		0	0	na
CCE47158	BCAM1578	hypothetical protein I35_0970	0		nd		0	9.04465	na
CCE47159		hypothetical protein I35_0971	0		nd		0	0	na
CCE47160	BCAM1577A	hypothetical protein I35_0972	0	S	nd		0	0	na
CCE47161		hypothetical protein I35_0973	0		nd		0	0	na
CCE47162	BCAM1577	putative fumarate reductase/succinate dehydrogenase	0		nd		10.6183	2.51945	na		proNOG07505 (C)
CCE47163	BCAM1576	Phospholipase C	0		-1.75344	0.738196	73.1931	33.9786	-1.72164	0.792656	proNOG10482 (M)
CCE47164		hypothetical protein I35_0976	0		nd		0	49.3022	na
CCE47165	BCAM0309	Cell division protein FtsH	3	TM	nd		8.04028	112.557	17.5156	0.173578	proNOG01759 (O)
CCE47166		putative redox protein, regulator of disulfide bond formation	0		nd		62.5197	322.646	6.45703	0.39087
CCE47167	BCAM1573	Alpha,alpha-trehalose-phosphate synthase [UDP-forming]	0		nd		60.2536	198.365	4.11914	0.436252	proNOG02909 (G)
CCE47168		hypothetical protein I35_0980	0		nd		0	0	na
CCE47169	BCAM1572	Methyl-accepting chemotaxis protein I (serine chemoreceptor protein)	1	TM	nd		9.81212	83.8138	10.6875	0.277876	proNOG00149 (T)
CCE47170		hypothetical protein I35_0982	0		nd		32.7071	1373.61	52.5469	0.0972345
CCE47171	BCAM1571	Zinc-regulated outer membrane receptor	0		M only	0.421931	26.0499	773.238	37.1391	0.0605191	proNOG03614 (P)
CCE47172	BCAM1570	Alcohol dehydrogenase	0		4.69345	0.00646934	36.0445	219.92	7.63393	0.295818	proNOG03459 (C)
CCE47173	BCAM1569	Neuraminidase (sialidase)	0	S	nd		84.2784	936.384	13.9015	0.145105	proNOG23065 (S)
CCE47174	BCAM1568	transcriptional regulator, MarR family	0		nd		0	46.5632	M only	0.598159	proNOG26316 (K)
CCE47175	BCAM1567	Hydrolases of the alpha/beta superfamily	0		nd		5.77184	16.4341	3.5625	0.835626
CCE47176		hypothetical protein I35_0988	0		nd		0	0	na
CCE47177	BCAM1566	ABC-type nitrate/sulfonate/bicarbonate transport systems, periplasmic components	0	S	nd		5.46806	3.89228	na		proNOG43523 (P)
CCE47178	BCAM1565	Alkanesulfonate monooxygenase	0		nd		0	0	na		proNOG04059 (C)
CCE47179	BCAM1564	Glutamine ABC transporter, periplasmic glutamine-binding protein (TC 3.A.1.3.2)	0	S	nd		0	0	na		proNOG04893 (E)
CCE47180	BCAM1563	ABC-type polar amino acid transport system,ATPase component	5	TM	nd		0	33.5255	M only	0.230267	proNOG00638 (E)
CCE47181	BCAM1562	Nitrilotriacetate monooxygenase component A	0		nd		0	13.938	M only	0.598159	proNOG00971 (C)
CCE47182	BCAM1561	Bacterial luciferase family protein YtmO, in cluster with L-cystine ABC transporter	0		nd		0	0	na		proNOG09793 (C)
CCE47183	BCAM1560	Periplasmic binding protein	0	S	nd		0	3.95348	na		proNOG04893 (E)
CCE47184	BCAM1559	GCN5-related N-acetyltransferase	0		nd		0	6.72303	na		proNOG22682 (R)
CCE47185	BCAM1558	DNA recombination-dependent growth factor C	0		-1.26289	0.868931	80.281	44.9002	-1.42903	0.889166	proNOG03495 (L)
CCE47186	BCAM1557	hypothetical protein I35_0998	4	TM	nd		74.2093	49.3022	-1.20301	0.952133	proNOG09335 (S)
CCE47187	BCAM1556	putative deacylase	0		nd		46.2083	18.2734	-2.02105	0.80827	proNOG21231 (R)
CCE47188		hypothetical protein I35_1000	0		nd		0	0	na
CCE47189	BCAM1555	hypothetical protein I35_1001	0		nd		0	13.6653	na
CCE47190	BCAM1554	Diguanylate cyclase/phosphodiesterase domain 2 (EAL)	5	TM	nd		14.2434	12.6735	1.11328	1	proNOG11847 (T)
CCE47191	BCAM1553	Aerobic-type carbon monoxide dehydrogenase, large subunit CoxL/CutL homologs	1	TM	-1.0548	1	9.20846	20.9753	2.85	0.662017	proNOG05235 (C)
CCE47192	BCAM1552	Aerobic-type carbon monoxide dehydrogenase, small subunit CoxS/CutS homologs	0	S	nd		7.51567	16.0495	na		proNOG12420 (C)
CCE47193	BCAM1551	putative diheme cytochrome c-553	0	S	-1.75344	0.738196	4.2052	20.9534	6.23438	0.644118	proNOG04993 (C)
CCE47194		hypothetical protein I35_1006	0	S	nd		0	0	na
CCE47195	BCAM1550	18K peptidoglycan-associated outer membrane lipoprotein; Peptidoglycan-associated lipoprotein precursor; Outer membrane protein P6; OmpA/MotB precursor	0	S	nd		32.3082	38.3295	1.48438	0.961402	proNOG21106 (M)
CCE47196	BCAM1549	Outer membrane porin protein 32 precursor	0	S	nd		4.42652	3.15089	na		proNOG21885 (M)
CCE47197	BCAM1548	hypothetical protein I35_1009	0		nd		18.3024	6.51403	na		proNOG52136 (S)
CCE47198	BCAM1547	Glyoxalase family protein	0		nd		23.7071	25.3129	1.33594	1	proNOG20023 (R)
CCE47199	BCAM1546	transcriptional regulator, AraC family	0		nd		32.5864	32.474	1.24688	0.983245	proNOG17037 (K)
CCE47200	BCAM1545	putative transcription regulator PA3771	0		nd		20.7786	3.69767	-4.49123	0.777352	proNOG22008 (K)
CCE47201	BCAM1544	6-aminohexanoate-cyclic-dimer hydrolase	0		nd		3.70269	2.63565	na		proNOG02993 (J)
CCE47202		putative transposase protein	0		nd		21.8047	23.2816	1.33594	1
CCE47203	BCAM1543	glycosyltransferase involved in LPS biosynthesis-like protein	0		nd		255.533	727.575	3.5625	0.462305	proNOG26950 (M)
CCE47204	BCAM1542	2-ketoglutaric semialdehyde dehydrogenase	0		1.94665	0.219114	81.119	120.734	1.86222	0.73779	proNOG00045 (C)
CCE47205	BCAM1541	putative diheme cytochrome c-553	0	S	nd		69.0232	158.957	2.88143	0.564965	proNOG01731 (C)
CCE47206	BCAM1540	Isoquinoline 1-oxidoreductase beta subunit	0		1.97016	0.69543	23.8673	135.914	7.125	0.294482	proNOG00605 (C)
CCE47207	BCAM1539	Isoquinoline 1-oxidoreductase alpha subunit	0		1.65908	0.77713	34.8589	165.422	5.9375	0.454328	proNOG15653 (C)
CCE47208	BCAM1538	hypothetical protein I35_1020	0		1.30356	0.937328	17.6618	251.441	17.8125	0.294009
CCE47209	BCAM1537	putative oxidoreductase YncB	0		6.03301	0.045691	40.0268	299.165	9.35156	0.2402	proNOG00597 (C)
CCE47210	BCAM1536	transcriptional regulator, TetR family	0		1.65908	0.971707	699.647	11576	20.7016	0.0940089	proNOG15976 (K)
CCE47211		hypothetical protein I35_1023	0		nd		0	51.3146	na
CCE47212	BCAM1535	hypothetical protein I35_1024	0	S	nd		40.4469	580.618	17.9609	0.121222
CCE47213	BCAM1534	Chromosome segregation ATPases	0		nd		10.3893	362.371	43.6406	0.0803451
CCE47214	BCAM1533	Signal transduction histidine kinase	3	TM	nd		3.63412	28.4553	9.79688	0.48165
CCE47215	BCAM1532	Response regulator containing a CheY-like receiver domain and an HTH DNA-binding domain	0		nd		0	34.9224	M only	0.53297
CCE47216	BCAM1531	Large exoproteins involved in heme utilization or adhesion	0		nd		0	0	na		proNOG28824 (S)
CCE47217	BCAM1530	Periplasmic protease	0		nd		0	30.6636	M only	0.282766	proNOG20782 (E)
CCE47218	BCAM1529	Epoxide hydrolase	0		nd		22.7894	190.609	10.4648	0.257204	proNOG12059 (R)
CCE47219	BCAM1528	putative membrane protein	2	TM	nd		8.87529	12.6352	na		proNOG22116 (S)
CCE47220	BCAM1527	Cobalt-zinc-cadmium resistance protein CzcD	6	TM	nd		0	0	na		proNOG10165 (P)
CCE47221	BCAM1526	transcriptional regulatory protein	0		nd		4.24563	12.0885	3.5625	0.835626	proNOG11467 (K)
CCE47222	BCAM1525	Acetyl esterase	0		nd		0	0	na		proNOG08985 (I)
CCE47223	BCAM1524	3,4-dihydroxy-2-butanone 4-phosphate synthase / GTP cyclohydrolase II	0		nd		4.70982	0	na		proNOG00013 (H)
CCE47224	BCAM1523	NADH:flavin oxidoreductases, Old Yellow Enzyme family	0		nd		17.1474	6.10295	-2.24561	0.883469	proNOG07699 (C)
CCE47225	BCAM1522	4-hydroxyphenylpyruvate dioxygenase	0		nd		37.5783	60.1854	2.00391	0.760957	proNOG03956 (Q)
CCE47226		hypothetical protein I35_1038	0		nd		54.3441	96.7082	2.22656	0.873355
CCE47227		200 kDa antigen p200, putative	0		nd		63.0779	67.3504	1.33594	1
CCE47228	BCAM1521	Permeases of the major facilitator superfamily	12	TM	nd		81.0175	60.5535	-1.06934	0.992075	proNOG00375 (EGP)
CCE47229	BCAM1520	enzyme; Degradation of DNA	0		nd		210.779	212.121	1.25916	0.908153	proNOG30027 (V)
CCE47230	BCAM1519	UDP-N-acetylglucosamine 1-carboxyvinyltransferase	0		-2.89317	0.627956	191.269	81.1101	-1.88471	0.727618	proNOG40808 (M)
CCE47231		hypothetical protein I35_1043	0		nd		110.386	117.863	1.33594	0.917313
CCE47232	BCAM1517	transcriptional regulator, IclR family	0		nd		27.3827	4.8729	-4.49123	0.777352	proNOG42150 (K)
CCE47233	BCAM1516A	DinG family ATP-dependent helicase CPE1197	0		nd		29.9353	13.113	-1.82456	0.807292	proNOG03883 (KL)
CCE47234	BCAM1515	hypothetical protein, restriction endonuclease-like VRR-NUC domain	0		nd		31.2599	11.1257	-2.24561	0.766788	proNOG04967 (S)
CCE47235	BCAM1514	Outer membrane protein V	0	S	nd		78.0965	81.2481	1.30168	0.916875	proNOG30693 (M)
CCE47236	BCAM1513	hypothetical protein I35_1048	0		nd		0	14.3681	na
CCE47237	BCAM1512	hypothetical protein I35_1049	0		nd		0	12.4476	na
CCE47238	BCAM1511	hypothetical protein I35_1050	0		nd		0	0	na
CCE47239		hypothetical protein I35_1051	1	TM	nd		0	0	na
CCE47240	BCAM1510	CBS domain protein	0		nd		24.5303	52.3836	2.67188	0.811123
CCE47241	BCAM1509	antigen	0		nd		21.026	14.9667	na		proNOG30315 (S)
CCE47242	BCAM1508	putative exported protein	0	S	nd		16.9013	18.046	1.33594	1	proNOG35173 (S)
CCE47243	BCAM1507	putative membrane protein	2	TM	nd		9.7043	20.7232	na
CCE47244	BCAM1506	hypothetical protein I35_1056	1	TM	nd		0	0	na
CCE47245	BCAM1505	Two-component hybrid sensor and regulator	3	TM	nd		2.70058	5.767	na		proNOG00025 (T)
CCE47246	BCAM1504	Response regulator containing CheY-like receiver,AAA-type ATPase, and DNA-binding domains	1	TM	nd		109.596	135.022	1.54147	0.817548	proNOG00277 (T)
CCE47247	BCAM1503	Methyl-accepting chemotaxis protein	2	TM	-1.48913	0.774795	67.7037	142.483	2.63315	0.588748	proNOG05076 (T)
CCE47248	BCAM1502	hypothetical protein I35_1060	0		nd		20.7786	369.767	22.2656	0.238062
CCE47249	BCAM1501	hypothetical protein I35_1061	0		nd		36.5417	242.771	8.3125	0.346631
CCE47250	BCAM1500	Universal stress protein family	0		5.39201	0.0858286	59.5342	268.392	5.64062	0.350015
CCE47251		amino acid permease family protein	12	TM	nd		183.897	84.541	-1.73854	0.760709
CCE47252	BCAM1497	putative transmembrane protein	5	TM	nd		191.078	433.773	2.84037	0.54483	proNOG15393 (S)
CCE47253	BCAM1496	hypothetical protein I35_1065	0		-1.20549	1	41.8031	52.0737	1.55859	0.918836	proNOG19395 (S)
CCE47254	BCAM1495	Universal stress protein family	0		nd		0	40.0384	M only	0.598159	proNOG33611 (T)
CCE47255	BCAM1494	Signal transduction histidine kinase	2	TM	nd		88.0501	188.028	2.67188	0.571114	proNOG17505 (T)
CCE47256	BCAM1493	DNA-binding response regulator, LuxR family	0		nd		98.1212	238.637	3.04297	0.561947	proNOG18397 (T)
CCE47257	BCAM1492	putative periplasmic protein	0	S	nd		104.663	596.009	7.125	0.306014	proNOG30847 (S)
CCE47258	BCAM1491	hypothetical protein I35_1070	0	S	nd		64.2248	182.866	3.5625	0.601866
CCE47259	BCAM1490	hypothetical protein I35_1071	0		nd		12.0559	4.29081	na
CCE47260	BCAM1489	Multimodular transpeptidase-transglycosylase	1	TM	nd		61.7392	26.6823	-1.84933	0.755322	proNOG42931 (M)
CCE47261		hypothetical protein I35_1073	0		nd		46.4785	0	na
CCE47262	BCAM1488	Not a Proline racemase, nor 4-hydroxyproline epimerase [missing catalytic residues]	0		nd		15.7695	11.2251	-1.12281	1
CCE47263	BCAM1487	Leucine-, isoleucine-, valine-, threonine-, and alanine-binding protein	0	S	nd		47.2241	124.376	3.29531	0.542974	proNOG41862 (E)
CCE47264	BCAM1486	transcriptional regulator NanR	0		nd		21.5388	112.433	6.53125	0.422176
CCE47265	BCAM1485	Ornithine cyclodeaminase	0		-1.32604	0.911634	16.9825	32.2361	2.375	0.795522	proNOG17740 (E)
CCE47266	BCAM1484	Response regulator containing a CheY-like receiver domain and an HTH DNA-binding domain	0		nd		170.077	325.943	2.39784	0.65336	proNOG34708 (T)
CCE47267	BCAM1483	transcriptional regulator, Crp/Fnr family	0		nd		163.032	1165.33	8.94336	0.217752	proNOG03524 (K)
CCE47268	BCAM1482	Cation transport ATPase	0		nd		120.765	913.355	9.46289	0.23762
CCE47269	BCAM1481	hypothetical protein I35_1081	0		7.05108	0.397173	132.464	895.76	8.46094	0.279422
CCE47270	BCAM1480	hypothetical protein I35_1082	0		nd		273.121	764.693	3.50313	0.496455
CCE47271	BCAM1479	hypothetical protein I35_1083	0		nd		79.6774	472.634	7.42188	0.313525	proNOG19275 (S)
CCE47272	BCAM1478	Aromatic-amino-acid aminotransferase	0		1.45937	0.573132	189.391	43.8925	-3.44862	0.510456	proNOG00237 (E)
CCE47273	BCAM1477	Aromatic amino acid transport protein AroP	12	TM	nd		409.051	266.68	-1.22592	0.906203	proNOG02815 (E)
CCE47274	BCAM1476	Leucine-responsive regulatory protein, regulator for leucine (or lrp) regulon and high-affinity branched-chain amino acid transport system	0		nd		245.924	978.712	4.9794	0.364339	proNOG25532 (K)
CCE47275	BCAM1475	Integral membrane protein	10	TM	nd		61.1136	34.8016	-1.40351	0.914833	proNOG01215 (EG)
CCE47276	BCAM1474	Acid phosphatase	0	S	nd		3.1652	11.2653	4.45312	0.762611	proNOG00808 (M)
CCE47277	BCAM1473	Methylamine utilization protein mauG precursor	1	TM	nd		29.872	101.002	4.23047	0.467533	proNOG07598 (C)
CCE47278	BCAM1472	Alpha-1,4-N-acetylgalactosamine transferase PglH	0		nd		151.511	329.709	2.72277	0.56285	proNOG28311 (M)
CCE47279		hypothetical protein I35_1091	1	TM	nd		1120.02	889.244	-1.00665	1
CCE47280	BCAM1470	putative oxidoreductase	0		nd		12.1248	83.4302	8.60938	0.336396	proNOG00681 (E)
CCE47281	BCAM1469	Amino acid ABC transporter, ATP-binding protein yhdZ	0		nd		7.00866	64.8559	11.5781	0.424595	proNOG00638 (E)
CCE47282	BCAM1468	ABC-type amino acid transport system, permease component	3	TM	nd		0	11.4813	na		proNOG06317 (E)
CCE47283	BCAM1467	ABC transporter amino acid-binding protein	0	S	nd		27.2769	24.2704	1.11328	1	proNOG04117 (E)
CCE47284	BCAM1466	transcriptional regulator, IclR family	0		M only	0.644079	33.4504	133.34	4.9875	0.452397	proNOG00602 (K)
CCE47285	BCAM1465	hypothetical protein I35_1097	0		nd		186.569	239.046	1.60313	0.819394
CCE47286	BCAM1463	putative regulator PutR for proline utilization,GntR family	0		nd		22.3567	31.828	1.78125	0.899453	proNOG25659 (K)
CCE47287	BCAM1462	short-chain dehydrogenase/reductase SDR	0		nd		19.6972	32.7154	2.07813	0.844588	proNOG10959 (IQ)
CCE47288	BCAM1461	hypothetical protein I35_1100	0		1.65908	0.971707	17.0371	20.2123	1.48438	0.961402	proNOG05661 (R)
CCE47289	BCAM1460	Major facilitator family transporter	12	TM	nd		27.9081	5.67588	-3.92982	0.686405	proNOG41535 (P)
CCE47290	BCAM1459	Short chain fatty acids transporter	10	TM	nd		16.0198	11.4032	-1.12281	1	proNOG03371 (I)
CCE47291	BCAM1458	Chloride channel protein EriC	10	TM	nd		10.9701	7.80874	-1.12281	1	proNOG09783 (P)
CCE47292		hypothetical protein I35_1104	0		nd		0	0	na
CCE47293	BCAM1457	Cytosine deaminase	0		nd		46.9275	18.2204	-2.05848	0.782859	proNOG07007 (F)
CCE47294		hypothetical protein I35_1106	0		nd		0	0	na
CCE47295	BCAM1455	Outer membrane protein (porin)	0	S	nd		0	3.29976	na		proNOG09685 (M)
CCE47296	BCAM1454	hypothetical protein I35_1108	0	S	nd		0	0	na
CCE47297	BCAM1453	putative transcriptional regulator LYSR-type	0		nd		5.69736	8.11101	na
CCE47298	BCAM1452	putative membrane protein	10	TM	nd		2.42607	1.72693	na		proNOG04952 (S)
CCE47299	BCAM1451	hypothetical protein I35_1111	0	S	nd		0	0	na
CCE47300	BCAM1450	D-AMINOPEPTIDASE	0		nd		0	0	na		proNOG04678 (EQ)
CCE47301	BCAM1449A	Amino acid transporters	12	TM	nd		3.76585	0	na		proNOG42288 (E)
CCE47302	BCAM1448	transcriptional regulator, LuxR family	0		nd		6.61491	0	na		proNOG20986 (K)
CCE47303	BCAM1447	hypothetical protein I35_1115	0		nd		10.1505	7.22533	na		proNOG35873 (S)
CCE47304	BCAM1446	transcriptional regulators, LysR family	0		nd		44.293	15.7644	-2.24561	0.792252	proNOG19860 (K)
CCE47305	BCAM1445	putative transmembrane protein	8	TM	nd		11.3581	0	na		proNOG07400 (P)
CCE47306	BCAM1444	protein of unknown function DUF6, transmembrane	9	TM	nd		0	0	na		proNOG06156 (EG)
CCE47307	BCAM1443	Orf21; putative lipoprotein	0	S	nd		28.2589	30.173	1.33594	1	proNOG23733 (S)
CCE47308	BCAM1442	Methylmalonate-semialdehyde dehydrogenase	0		nd		3.49048	29.8152	10.6875	0.451587	proNOG00045 (C)
CCE47309	BCAM1441	Omega-amino acid--pyruvate aminotransferase	0		nd		11.3459	13.4605	1.48438	0.961402	proNOG00761 (H)
CCE47310	BCAM1440	transcriptional regulators, LysR family	0		nd		89.1448	170.536	2.39355	0.643176	proNOG22948 (K)
CCE47311	BCAM1439	MFS permease	8	TM	nd		12.7984	39.4775	3.85938	0.611284	proNOG07051 (EGP)
CCE47312	BCAM1438	hypothetical protein I35_1124	3	TM	nd		173.464	157.151	1.13352	0.982323	proNOG35628 (S)
CCE47313	BCAM1437	transcriptional regulator, MarR family	0		nd		27.172	58.0249	2.67188	0.811123	proNOG24961 (K)
CCE47314		hypothetical protein I35_1126	0		nd		600.502	2288.12	4.76746	0.386161
CCE47315	BCAM1436	2,4'-dihydroxyacetophenone dioxygenase	0		-1.20549	1	43.0776	22.9977	-1.49708	0.967849	proNOG40054 (S)
CCE47316	BCAM1435	Epoxide hydrolase	0		nd		119.897	62.368	-1.53647	0.832598	proNOG02625 (R)
CCE47317	BCAM1434	transcriptional regulator, AraC family	0		nd		60.7125	27.5014	-1.76441	0.831566	proNOG00960 (K)
CCE47318	BCAM1433	Short-chain dehydrogenases of various substrate specificities	0		nd		0	0	na		proNOG00533 (R)
CCE47319	BCAM1432	Major facilitator family transporter	12	TM	nd		3.88172	16.5786	5.34375	0.699316
CCE47320	BCAM1431	Nitrate/nitrite transporter	12	TM	nd		7.83229	5.5752	na
CCE47321	BCAM1430	Cyclase	0		1.13516	0.942469	38.6352	62.8603	2.03571	0.76508	proNOG03079 (R)
CCE47322	BCAM1429	transcriptional regulator, IclR family	0		nd		12.7984	11.3877	1.11328	1	proNOG01643 (K)
CCE47323		hypothetical protein I35_1135	0		nd		30.4514	238.436	9.79688	0.48165
CCE47324	BCAM1428	transcriptional regulator, AsnC family	0		nd		252.312	858.961	4.25951	0.411917	proNOG21504 (K)
CCE47325	BCAM1427	Homoserine/homoserine lactone efflux protein	4	TM	nd		24.1943	22.9627	1.1875	1	proNOG19185 (E)
CCE47326	BCAM1426	Potassium channel protein	7	TM	nd		72.0891	93.0077	1.61426	0.813558	proNOG01112 (P)
CCE47327	BCAM1425	putative membrane protein YPO3302	4	TM	nd		49.0606	17.4612	-2.24561	0.883469	proNOG21508 (S)
CCE47328	BCAM1424	Methyl-accepting chemotaxis protein	2	TM	nd		18.9041	5.767	-2.61988	0.771479	proNOG05102 (T)
CCE47329	BCAM1423	hypothetical protein I35_1141	0		nd		32.2296	32.1184	1.24688	0.946266	proNOG04277 (I)
CCE47330	BCAM1422	transcriptional regulator, Crp/Fnr family	0		nd		21.3651	30.4163	1.78125	0.899453	proNOG22093 (K)
CCE47331	BCAL2134	AcrB/AcrD/AcrF family protein	12	TM	nd		20.0703	46.4309	2.89453	0.581601	proNOG00046 (P)
CCE47332	BCAM1420	putative Co/Zn/Cd efflux system membrane fusion protein	1	TM	nd		8.61552	33.7299	4.89844	0.589032	proNOG05673 (U)
CCE47333	BCAM1419	Outer membrane protein	0	S	nd		10.4922	4.97904	-1.68421	0.972337	proNOG00146 (M)
CCE47334	BCAM1418	two component heavy metal response transcriptional regulator, winged helix family	0		nd		7.61285	48.771	8.01562	0.553061	proNOG00652 (T)
CCE47335	BCAM1417	Sensor protein copS	2	TM	nd		10.7041	12.6991	1.48438	0.961402	proNOG05662 (T)
CCE47336	BCAM1416	transporter, LysE family	5	TM	nd		9.01113	0	na		proNOG21006 (E)
CCE47337	BCAM1415	transcriptional regulator, AraC family	0		nd		68.8936	35.6654	-1.54386	0.876072	proNOG08808 (K)
CCE47338	BCAM1414	hypothetical protein I35_1150	0		nd		9.4956	108.147	14.25	0.358238	proNOG36053 (S)
CCE47339	BCAM1413a	hypothetical protein I35_1151	0		nd		28.6408	33.9786	1.48438	0.961402
CCE47340	BCAM1412	hypothetical protein I35_1152	0		nd		28.6408	6.79571	na		proNOG36053 (S)
CCE47341	BCAM1411	putative dehydrogenase	0		nd		33.3242	99.6277	3.74063	0.556557	proNOG05696 (IQ)
CCE47342	BCAM1410	hypothetical protein I35_1154	0		nd		367.366	160.922	-1.82456	0.764107	proNOG50133 (S)
CCE47343	BCAM1409	putative membrane protein	9	TM	nd		84.1039	38.7375	-1.73525	0.806419	proNOG05967 (S)
CCE47344	BCAM1408	NADH:flavin oxidoreductases, Old Yellow Enzyme family	0		-1.42977	0.663979	9.54693	71.355	9.35156	0.365999	proNOG01571 (C)
CCE47345	BCAM1407	ThiJ/PfpI family protein	0		2.48862	0.550151	23.1378	137.25	7.42188	0.381031	proNOG00929 (S)
CCE47346	BCAM1406	transcriptional regulator, LacI family	0		nd		25.7461	3.66533	-5.61404	0.700205	proNOG08341 (K)
CCE47347		hypothetical protein I35_1159	0		nd		39.2485	69.8448	2.22656	0.873355
CCE47348	BCAM1405	Levansucrase	0		nd		58.6285	67.8161	1.44727	0.862051	proNOG08740 (S)
CCE47349	BCAM1404	Sucrose-6-phosphate hydrolase	0	S	nd		6.46953	23.0258	4.45312	0.624444	proNOG10679 (G)
CCE47350	BCAM1403	putative dehydrogenase	0		nd		21.1942	15.0865	-1.12281	1
CCE47351	BCAM1402	transcriptional regulator	0		nd		5.79076	4.12199	na		proNOG07805 (K)
CCE47352	BCAM1401	transcriptional regulator, GntR family domain / Aspartate aminotransferase	0		nd		10.7041	15.2389	1.78125	0.899453	proNOG02346 (K)
CCE47353	BCAM1400	4-carboxymuconolactone decarboxylase domain/alkylhydroperoxidase AhpD family core domain protein	0		nd		217.748	516.66	2.96875	0.550722	proNOG21450 (S)
CCE47354	BCAM1399	putative exported protein	0	S	nd		12.6156	26.9401	na		proNOG28245 (S)
CCE47355		hypothetical protein I35_1167	0		nd		0	0	na
CCE47356	BCAM1398	Outer membrane protein (porin)	0	S	-3.39044	0.0146254	419.468	81.7185	-4.10256	0.4232	proNOG00240 (M)
CCE47357	BCAM1397A	Phytoene synthase	0		nd		24.8059	14.1259	-1.40351	0.964568	proNOG43638 (I)
CCE47358		hypothetical protein I35_1170	0		nd		0	0	na
CCE47359	BCAM1396	Glycerophosphoryl diester phosphodiesterase	0	S	nd		18.4941	23.0378	1.55859	0.918836	proNOG11883 (C)
CCE47360	BCAM1395	Rhodanese-related sulfurtransferase	0		nd		6.22992	2.2173	na		proNOG06476 (P)
CCE47361	BCAM1394	Cysteine dioxygenase	0		nd		0	13.3038	na		proNOG17514 (R)
CCE47362	BCAM1393	transcriptional regulator, LysR family	0		nd		6.30779	26.9401	5.34375	0.699316	proNOG13565 (K)
CCE47363	BCAM1392	Butyryl-CoA dehydrogenase	0		nd		3.88172	5.52618	na		proNOG06753 (I)
CCE47364		hypothetical protein I35_1176	0		nd		0	0	na
CCE47365	BCAM1391	Alkanesulfonate monooxygenase	0		nd		0	3.47295	na		proNOG04059 (C)
CCE47366	BCAM1390	Ribulose-5-phosphate 4-epimerase and related epimerases and aldolases	0		nd		0	9.48835	na		proNOG09173 (G)
CCE47367	BCAM1389	ABC-type nitrate/sulfonate/bicarbonate transport systems, periplasmic components	0		nd		15.3581	10.9322	-1.12281	1	proNOG03379 (P)
CCE47368	BCAM1388	Alkanesulfonates transport system permease protein	8	TM	nd		4.72241	13.4461	3.5625	0.835626	proNOG02383 (P)
CCE47369	BCAM1387	Alkanesulfonates ABC transporter ATP-binding protein / Sulfonate ABC transporter, ATP-binding subunit SsuB	0		nd		6.44592	0	na		proNOG00780 (P)
CCE47370	BCAM1386	Cytochrome c, mono-and diheme variants	2	TM	nd		0	0	na		proNOG20534 (C)
CCE47371	BCAM1385	Alkanesulfonates-binding protein	0		nd		0	0	na		proNOG05940 (P)
CCE47372	BCAM1384	putative iron-sulfur binding protein YPO1417	0		1.82499	0.823294	152.784	8.70039	-14.0351	0.263341	proNOG09861 (R)
CCE47373	BCAM1383	Sensor protein	2	TM	nd		81.8021	13.2338	-4.94035	0.464666	proNOG00141 (T)
CCE47374	BCAM1382	DNA-binding response regulator TctD	0		nd		54.4638	22.1534	-1.96491	0.842922	proNOG16027 (T)
CCE47375	BCAM1381	Bicyclomycin resistance protein	12	TM	nd		12.8606	9.15442	-1.12281	1	proNOG41602 (P)
CCE47376	BCAM1380	transcriptional regulator, GntR family domain / Aspartate aminotransferase	0		nd		28.6602	48.4522	2.11523	0.738468	proNOG42637 (K)
CCE47377		hypothetical protein I35_1189	0		nd		0	0	na
CCE47378	BCAM1379	ABC-type Fe3+ transport system, periplasmic component	0	S	2.39645	0.544197	48.1249	30.8307	-1.24756	0.955936	proNOG01684 (P)
CCE47379	BCAM1378	ABC Fe3+ siderophore transporter, inner membrane subunit	13	TM	nd		8.96539	2.12725	na		proNOG01000 (P)
CCE47380	BCAM1377	ABC-type spermidine/putrescine transport systems,ATPase components	0		7.46585	0.60955	0	0	na		proNOG00180 (E)
CCE47381	BCAM1376	Porin, Gram-negative type	0	S	nd		0	3.45387	na		proNOG24548 (M)
CCE47382	BCAM1375	Quinone oxidoreductase	0		nd		0	0	na		proNOG13192 (C)
CCE47383	BCAM1374	hypothetical protein I35_1195	0		nd		0	0	na		proNOG36314 (S)
CCE47384	BCAM1373	transcriptional regulator, AraC family	0		nd		20.0703	38.0972	2.375	0.795522	proNOG13290 (K)
CCE47385	BCAM1372	2,4-dihydroxyhept-2-ene-1,7-dioic acid aldolase	0		nd		26.2629	32.7154	1.55859	0.918836	proNOG05143 (G)
CCE47386	BCAM1371	2-oxo-hepta-3-ene-1,7-dioic acid hydratase	0		nd		6.59023	46.9107	8.90625	0.515277	proNOG08643 (Q)
CCE47387	BCAM1370	5-carboxymethyl-2-hydroxymuconate delta-isomerase	0		nd		53.9292	28.791	-1.49708	0.967849	proNOG28424 (E)
CCE47388	BCAM1369	3,4-dihydroxyphenylacetate 2,3-dioxygenase	0		nd		31.2046	75.5213	3.02813	0.638124	proNOG03040 (Q)
CCE47389	BCAM1368	5-carboxymethyl-2-hydroxymuconate semialdehyde dehydrogenase	0		nd		14.4769	74.7111	6.45703	0.39087	proNOG00045 (C)
CCE47390	BCAM1367	5-carboxymethyl-2-oxo-hex-3-ene-1,7-dioate decarboxylase / 2-hydroxyhepta-2,4-diene-1,7-dioate isomerase	0		nd		34.631	34.5116	1.24688	0.983245	proNOG09278 (Q)
CCE47391	BCAM1366	5-carboxymethyl-2-oxo-hex-3-ene-1,7-dioate decarboxylase / 2-hydroxyhepta-2,4-diene-1,7-dioate isomerase	0		nd		0	10.9322	na		proNOG23035 (Q)
CCE47392	BCAM1365	Homoprotocatechuate degradative operon repressor	0		1.65908	0.896047	90.9064	73.9533	1.01786	1	proNOG30141 (K)
CCE47393	BCAM1364	Nucleoside-diphosphate-sugar epimerases	0		nd		8.74348	28.0071	4.00781	0.663686	proNOG12189 ()
CCE47394		hypothetical protein I35_1206	0		nd		0	13.969	na
CCE47395	BCAM1363	hypothetical protein I35_1207	0		M only	0.469768	167.483	531.062	3.96733	0.468465
CCE47396	BCAM1362	Cell division protein FtsI [Peptidoglycan synthetase]	1	TM	nd		86.6324	276.506	3.99345	0.425191	proNOG02357 (M)
CCE47397	BCAM1361	L-arabinose-binding periplasmic protein precursor AraF (TC 3.A.1.2.2)	0	S	nd		15.9595	41.6544	3.26562	0.67494	proNOG00221 (G)
CCE47398	BCAM1360	putative dehydrogenase	0		nd		55.4096	19.7209	-2.24561	0.792252	proNOG22872 (IQ)
CCE47399	BCAM1359	TrkA-N:Sodium/hydrogen exchanger	11	TM	nd		104.983	54.9479	-1.52702	0.825878	proNOG00164 (P)
CCE47400	BCAM1358	Gluconate 2-dehydrogenase, membrane-bound,cytochrome c	0	S	nd		7.48382	18.645	3.11719	0.756197	proNOG01731 (C)
CCE47401	BCAM1357	Gluconate 2-dehydrogenase, membrane-bound,flavoprotein	0		nd		11.9135	16.9606	1.78125	0.86959	proNOG03962 (C)
CCE47402	BCAM1356	Gluconate 2-dehydrogenase, membrane-bound, gamma subunit	0		nd		7.15054	30.5394	5.34375	0.699316	proNOG21222 (S)
CCE47403		hypothetical protein I35_1215	0		nd		0	24.6511	na
CCE47404	BCAM1355	RNA:NAD 2'-phosphotransferase	0		nd		65.4142	232.816	4.45312	0.557538	proNOG21384 (J)
CCE47405	BCAM1354	hypothetical protein I35_1217	4	TM	nd		62.1895	221.339	4.45312	0.492254	proNOG32737 (S)
CCE47406	BCAM1353	Alanine dehydrogenase	0		nd		0	168.979	M only	0.0644352	proNOG04064 (E)
CCE47407	BCAM1352	DNA-dependent DNA polymerase family X	0		nd		11.9135	258.65	27.1641	0.101004
CCE47408	BCAM1351	DnaK suppressor protein	0		nd		45.2867	586.697	16.2094	0.158896	proNOG31714 (R)
CCE47409	BCAM1350	Undecaprenyl-phosphate galactosephosphotransferase	5	TM	nd		0	7.95701	na		proNOG00705 (M)
CCE47410	BCAM1349	cAMP-binding proteins-catabolite gene activator and regulatory subunit of cAMP-dependent protein kinases	0		nd		0	9.63377	na		proNOG09527 (K)
CCE47411	BCAM1348	cAMP-binding proteins-catabolite gene activator and regulatory subunit of cAMP-dependent protein kinases	0		nd		0	4.81688	na		proNOG09527 (K)
CCE47412	BCAM1347	Acyl carrier protein	0		nd		16.9825	0	na		proNOG35921 (IQ)
CCE47413	BCAM1346	Acyl-CoA dehydrogenase	0		nd		0	0	na		proNOG11264 (I)
CCE47414	BCAM1345	Archaeal seryl-tRNA synthetase-related sequence	0		nd		5.43441	3.86833	na		proNOG01625 (J)
CCE47415	BCAM1344	hypothetical protein I35_1227	0		nd		4.96119	3.53148	na		proNOG13634 (S)
CCE47416	BCAM1343	Beta-mannosidase	0		nd		4.26099	6.06614	1.78125	0.944641	proNOG03425 (G)
CCE47417	BCAM1342	Sigma-54 dependent transcriptional regulator	0		nd		36.6259	28.9679	-1.01053	1	proNOG00277 (T)
CCE47418		hypothetical protein I35_1230	0		nd		67.9301	112.826	2.07813	0.770122
CCE47419		hypothetical protein I35_1231	0		nd		0	0	na
CCE47420	BCAM1341	Acetyltransferase	0		nd		8.53228	0	na
CCE47421	BCAM1340	Mannose-6-phosphate isomerase	0		nd		10.4508	2.4797	na		proNOG00140 (M)
CCE47422	BCAM1339	Thioredoxin reductase	0		nd		25.6499	26.0831	1.27232	0.955804	proNOG39495 (S)
CCE47423	BCAM1338	Glycosyltransferase	0		nd		0	9.52429	na		proNOG46881 (M)
CCE47424	BCAM1337	Lipopolysaccharide 1,2-N-acetylglucosaminetransferase	0		nd		9.73103	34.6338	4.45312	0.624444	proNOG07523 (M)
CCE47425	BCAM1336	Membrane protein involved in the export of O-antigen, teichoic acid lipoteichoic acids	9	TM	nd		25.9098	9.22157	-2.24561	0.828299	proNOG17067 (M)
CCE47426	BCAM1335	Glycosyltransferase	0		nd		51.5332	83.3692	2.02415	0.734728	proNOG10698 (M)
CCE47427	BCAM1334	Hydrolases of the alpha/beta superfamily	0		nd		84.8001	68.6885	1.01347	1	proNOG03238 (S)
CCE47428	BCAM1333	Mycarose O-acyltransferase	10	TM	nd		23.1176	32.9112	1.78125	0.848327
CCE47429	BCAM1332	hypothetical protein I35_1241	11	TM	nd		11.9068	22.6015	2.375	0.795522
CCE47430	BCAM1331	Tyrosine-protein kinase Wzc	1	TM	1.38257	0.882419	7.13129	16.9207	2.96875	0.711326	proNOG08750 (S)
CCE47431	BCAM1330	Polysaccharide export lipoprotein Wza	0	S	nd		9.19887	16.3699	2.22656	0.873355	proNOG06312 (M)
CCE47432		hypothetical protein I35_1244	0		nd		24.3764	34.7033	1.78125	0.789361
CCE47433	BCAM1327	Cell wall protein Awa1p	0		nd		13.0828	9.31264	-1.12281	1
CCE47434		hypothetical protein I35_1246	0		nd		0	0	na
CCE47435	BCAM1326	Beta-glucosidase	0	S	nd		4.81249	8.56408	2.22656	0.873355	proNOG02263 (G)
CCE47436		hypothetical protein I35_1248	1	TM	nd		0	0	na
CCE47437	BCAM1325	hypothetical protein I35_1249	0		nd		18.3024	84.6823	5.78906	0.527785	proNOG27270 (S)
CCE47438	BCAM1324	transcriptional regulator	0		nd		0	25.9218	M only	0.53297	proNOG06720 (K)
CCE47439	BCAM1322	hypothetical protein I35_1251	0		nd		99.1225	115.458	1.45739	0.875589	proNOG24591 (S)
CCE47440	BCAM1321	UDP-galactose-lipid carrier transferase	0		nd		144.86	321.242	2.77464	0.563626	proNOG00740 (S)
CCE47441	BCAM1320	Outer membrane protein W	0	S	nd		3.79824	5.40734	na
CCE47442	BCAM1319	HlyD family secretion protein	1	TM	nd		16.3535	0	na		proNOG06323 (U)
CCE47443	BCAM1318	hypothetical protein I35_1255	0		nd		0	0	na
CCE47444	BCAM1317	LktB	3	TM	nd		12.4379	12.395	1.24688	0.983245	proNOG00071 (V)
CCE47445	BCAM1316b	hypothetical protein I35_1257	0		nd		0	20.2775	na
CCE47446	BCAM1316a	hypothetical protein I35_1258	0		nd		0	43.352	na
CCE47447	BCAM1316	Outer membrane protein tolC precursor	0		nd		20.4419	5.8204	-2.80702	0.808074	proNOG02594 (M)
CCE47448	BCAM1315	Aliphatic amidase amiE	0		nd		10.2091	3.63355	na		proNOG04036 (R)
CCE47449	BCAM1314	Urea channel UreI	6	TM	nd		21.9402	0	na		proNOG17870 (S)
CCE47450	BCAM1313	Nitric oxide reductase activation protein NorQ	0		nd		12.7063	9.04465	na		proNOG00571 (R)
CCE47451	BCAM1312	Nitric oxide reductase activation protein	0		nd		3.40305	0	na		proNOG03127 (P)
CCE47452	BCAM1311	Urea ABC transporter, urea binding protein	0		nd		60.2634	49.4963	1.02764	1	proNOG08204 (E)
CCE47453	BCAM1310	Two component response regulator	0		nd		34.631	49.3022	1.78125	0.86959	proNOG26709 (T)
CCE47454	BCAM1309	Gamma-glutamyltranspeptidase	0		nd		111.137	70.5575	-1.2589	0.907667	proNOG00842 (E)
CCE47455	BCAM1308	hypothetical protein I35_1267	5	TM	nd		6.84567	19.4916	3.5625	0.835626	proNOG22221 (S)
CCE47456		hypothetical protein I35_1268	0		nd		0	25.6573	na
CCE47457	BCAM1307	Lhr-like helicases	0		1.10605	1	24.926	146.167	7.33705	0.26275	proNOG00225 (L)
CCE47458	BCAM1306	Amino acid permease	11	TM	nd		20.7786	275.106	16.5656	0.155545	proNOG07884 (E)
CCE47459	BCAM1305	hypothetical protein I35_1271	0		nd		201.849	1736.14	10.7617	0.197487	proNOG34125 (S)
CCE47460	BCAM1304	Phage-related protein	0		nd		574.009	4840.25	10.5505	0.1818	proNOG30582 (S)
CCE47461	BCAM1303	Pca operon transcriptional activator PcaQ	0		nd		5.36833	22.9278	5.34375	0.699316	proNOG12277 (K)
CCE47462	BCAM1302	hypothetical protein I35_1274	0		nd		0	30.6636	M only	0.53297	proNOG17289 (K)
CCE47463	BCAM1301	hypothetical protein I35_1275	0		nd		0	0	na		proNOG45604 (S)
CCE47464		hypothetical protein I35_1276	1	TM	nd		0	0	na
CCE47465		hypothetical protein I35_1277	0		nd		0	0	na
CCE47466	BCAM1300	Protocatechuate 3,4-dioxygenase beta chain	0		nd		29.9353	15.9814	-1.49708	0.967849	proNOG00760 (Q)
CCE47467	BCAM1299	Protocatechuate 3,4-dioxygenase alpha chain	0		nd		17.8402	12.6991	na		proNOG16973 (Q)
CCE47468	BCAM1298	transcriptional regulator, AraC family	0		nd		14.5365	10.3474	na		proNOG03452 (K)
CCE47469	BCAM1297	D-aminopeptidase	0		nd		57.5929	4.5551	-10.1053	0.487922	proNOG09778 (E)
CCE47470	BCAM1296	D-AMINOPEPTIDASE	0		nd		9.78494	3.48257	na		proNOG05759 (EQ)
CCE47471	BCAM1295	Dipeptide transport system permease protein DppC (TC 3.A.1.5.2)	6	TM	nd		59.2679	25.3129	-1.87135	0.82107	proNOG00589 (E)
CCE47472	BCAM1294	Dipeptide transport system permease protein DppB (TC 3.A.1.5.2)	6	TM	nd		80.5425	12.2854	-5.23977	0.510462	proNOG00119 (E)
CCE47473	BCAM1293	ABC-type dipeptide transport system, periplasmic component	0	S	1.93559	0.762204	98.3096	19.3045	-4.07018	0.488195	proNOG01139 (E)
CCE47474	BCAM1292	Dipeptide transport ATP-binding protein DppD (TC 3.A.1.5.2)	0		nd		58.4092	17.8187	-2.61988	0.648431	proNOG00684 (E)
CCE47475	BCAM1291	Isoaspartyl aminopeptidase @ Asp-X dipeptidase	0		nd		68.9501	3.7754	-14.5965	0.364954	proNOG00022 (E)
CCE47476	BCAM1290	transcriptional regulators	0		nd		130.249	81.5887	-1.27592	0.911361	proNOG00273 (K)
CCE47477	BCAM1289	Hexuronate transporter	12	TM	nd		45.8208	29.6511	-1.23509	0.954958	proNOG00081 (EGP)
CCE47478	BCAM1288	Alpha-glucosidase	0		nd		8.75431	7.78939	1.11328	1	proNOG08393 (G)
CCE47479	BCAM1287	Outer membrane porin protein 32 precursor	0	S	nd		4.46006	25.3981	7.125	0.595719
CCE47480	BCAM1286	High-affinity choline uptake protein BetT	12	TM	-6.63019	0.48127	108.403	18.8205	-4.60351	0.428676	proNOG02129 (M)
CCE47481	BCAM1285	hypothetical protein I35_1293	3	TM	nd		16.9825	12.0885	na
CCE47482	BCAM1284	Methyltransferase	0		nd		18.7228	4.44243	na		proNOG07692 (Q)
CCE47483	BCAM1283	Phosphoprotein phosphatase	0	S	nd		7.23845	10.305	1.78125	0.944641	proNOG20590 (R)
CCE47484	BCAM1282	Cytochrome c peroxidase	0	S	nd		0	8.16368	na		proNOG07598 (C)
CCE47485	BCAM1280a	hypothetical protein I35_1297	0		nd		75.9648	162.22	2.67188	0.713609	proNOG51349 (S)
CCE47486	BCAM1280	transcriptional regulator, GntR family domain / Aspartate aminotransferase	0		nd		110.609	342.875	3.87853	0.435026	proNOG02056 (K)
CCE47487	BCAM1279	hypothetical protein I35_1299	0		nd		0	75.2175	M only	0.478393
CCE47488	BCAM1278	GENE II AND X PROTEINS	4	TM	nd		25.0522	89.1636	4.45312	0.624444	proNOG23714 (S)
CCE47489	BCAM1277	putative transmembrane protein	4	TM	nd		0	17.3408	na		proNOG24191 (S)
CCE47490	BCAM1276	transcriptional regulator, ArsR family	0		nd		15.0956	53.7268	4.45312	0.762611	proNOG34144 (K)
CCE47491	BCAM1275	4-hydroxybenzoate transporter	12	TM	nd		3.89027	0	na		proNOG01532 (EGP)
CCE47492	BCAM1274	putative n-hydroxybenzoate hydroxylase	1	TM	nd		0	6.23924	na		proNOG06898 (C)
CCE47493	BCAM1273	Maleylacetoacetate isomerase @ Glutathione S-transferase, zeta	0		nd		0	17.6244	na		proNOG01898 (E)
CCE47494	BCAM1272	Fumarylacetoacetase	0		nd		7.58018	16.1872	na		proNOG02166 (Q)
CCE47495	BCAM1271	Gentisate 1,2-dioxygenase	0		nd		10.1505	7.22533	na		proNOG03421 (Q)
CCE47496	BCAM1270	Galactose-binding protein regulator	0		nd		156.994	443.016	3.53069	0.470396	proNOG18819 (K)
CCE47497	BCAM1269	putative oxidoreductase in 4-hydroxyproline catabolic gene cluster	0		nd		12.5261	104.024	10.3906	0.285051	proNOG08735 (R)
CCE47498	BCAM1268a	hypothetical, similar to sarcosine oxidase alpha subunit, 2Fe-2S domain	0		nd		22.6434	145.062	8.01562	0.553061	proNOG34919 (C)
CCE47499	BCAM1268	D-amino-acid oxidase	0		nd		9.39459	6.68727	na		proNOG05712 (E)
CCE47500	BCAM1267	4-hydroxyproline epimerase	0		nd		5.67904	4.04247	na		proNOG05379 (E)
CCE47501	BCAM1266	1-pyrroline-4-hydroxy-2-carboxylate deaminase	0		nd		11.5061	24.5708	2.67188	0.811123	proNOG03440 (EM)
CCE47502	BCAM1265	Amino acid permease in 4-hydroxyproline catabolic gene cluster	14	TM	nd		6.51728	23.1957	4.45312	0.624444	proNOG01249 (E)
CCE47503	BCAM1264	Ketoglutarate semialdehyde dehydrogenase	0		nd		0	2.36762	na		proNOG00252 (C)
CCE47504	BCAM1263	Ureidoglycolate/malate/sulfolactate dehydrogenase family	0		nd		0	3.68682	na		proNOG05191 (C)
CCE47505	BCAM1262	Dihydroxy-acid dehydratase	0		-1.02556	0.989476	230.245	99.5807	-1.84795	0.722891	proNOG01102 (E)
CCE47506	BCAM1261	putative translation initiation factor IF-2	1	TM	nd		12.2652	21.8265	2.22656	0.873355
CCE47507		hypothetical protein I35_1319	0		nd		36.2914	17.222	-1.68421	0.972337
CCE47508	BCAM1259	RpoD-related RNA polymerase sigma factor	0		nd		10.4097	219.826	26.4219	0.114565	proNOG00820 (K)
CCE47509	BCAM1258	putative DNA polymerase family X	0		nd		30.0371	444.726	18.525	0.139304	proNOG25106 (L)
CCE47510		hypothetical protein I35_1322	0		nd		0	85.7187	na
CCE47511	BCAM1257	transcriptional regulator, MerR family	0		nd		0	211	M only	0.149469	proNOG20124 (K)
CCE47512	BCAM1256	Permeases of the major facilitator superfamily	4	TM	nd		0	68.1618	M only	0.393104	proNOG16718 (S)
CCE47513	BCAM1255	hypothetical protein I35_1325	0		nd		65.7621	60.1854	1.14509	0.996916	proNOG04150 (S)
CCE47514		hypothetical protein I35_1326	1	TM	nd		94.057	89.2691	1.1875	0.971065
CCE47515	BCAM1254	transcriptional regulator, MarR family	0		2.48862	0.857366	12.0148	25.6573	na		proNOG31209 (K)
CCE47516		Multidrug resistance protein B	13	TM	nd		24.2417	194.744	10.0513	0.230947
CCE47517	BCAM1250	Acetyl-CoA hydrolase	0		8.97411	0.00545737	52.4609	229.036	5.4625	0.349873	proNOG02970 (C)
CCE47518	BCAM1249	CDP-diacylglycerol--glycerol-3-phosphate 3-phosphatidyltransferase	4	TM	-1.60732	0.957073	627.459	507.294	1.01157	1	proNOG36545 (I)
CCE47519	BCAM1248	hypothetical protein I35_1331	0		3.98179	0.402453	392.485	298.647	-1.05037	0.984549	proNOG14671 (R)
CCE47520	BCAM1247	putative integral membrane protein	5	TM	nd		37.0158	45.1691	1.52679	0.88288	proNOG14878 (S)
CCE47521	BCAM1246	Cholinephosphate cytidylyltransferase	0		2.48862	0.313031	117.286	54.0206	-1.73525	0.806419	proNOG07911 (M)
CCE47522	BCAM1245	Phosphoenolpyruvate phosphomutase	0		2.1106	0.152765	178.814	104.953	-1.3617	0.864371	proNOG07975 (G)
CCE47523	BCAM1244	Phosphonopyruvate decarboxylase	0		-1.44659	0.865153	49.3097	38.2906	-1.02924	1	proNOG12047 (EH)
CCE47524	BCAM1243	2-aminoethylphosphonate:pyruvate aminotransferase	0		-1.00148	1	238.808	141.657	-1.34737	0.872174	proNOG12787 (E)
CCE47525		hypothetical protein I35_1337	0		1.08478	0.992754	162.369	261.82	2.01754	0.681671
CCE47526	BCAM1242	ABC-type multidrug transport system, ATPase and permease components	0		nd		91.6415	83.0231	1.13352	0.982323	proNOG25801 (S)
CCE47527	BCAM1241	O-antigen acetylase	10	TM	nd		9.19887	42.5617	5.78906	0.527785	proNOG03008 (I)
CCE47528	BCAM1240	Proline iminopeptidase	0		nd		28.3952	24.2548	1.06875	1	proNOG01414 (E)
CCE47529		hypothetical protein I35_1341	8	TM	nd		18.856	58.1626	3.85938	0.611284
CCE47530	BCAM1239	hypothetical protein I35_1342	0		nd		0	11.2251	na
CCE47531	BCAM1238	Protein containing transglutaminase-like domain,putative cysteine protease	0		nd		20.0703	14.2864	-1.12281	1	proNOG02727 (E)
CCE47532	BCAM1237	Protein containing domains DUF404, DUF407,DUF403	0		nd		22.0023	11.3903	-1.54386	0.876072	proNOG01626 (S)
CCE47533	BCAM1236	Large protein containing transglutaminase-like domain	0		nd		6.20802	1.10475	-4.49123	0.777352	proNOG00411 (E)
CCE47534	BCAM1235	Protein containing transglutaminase-like domain,putative cysteine protease	0		nd		5.3847	7.6659	na		proNOG00037 (E)
CCE47535	BCAM1234	Protein containing domains DUF403	0		nd		0	0	na		proNOG02215 (S)
CCE47536	BCAM1233	Protein containing domains DUF404, DUF407	0		nd		14.9676	7.99072	-1.49708	0.967849	proNOG03204 (S)
CCE47537		hypothetical protein I35_1349	0		nd		0	0	na
CCE47538	BCAM1232	transcriptional regulator	0		nd		5.31983	3.78677	na		proNOG08462 (K)
CCE47539	BCAM1230	hypothetical protein I35_1351	0		nd		17.8402	0	na
CCE47540	BCAM1229	hypothetical protein I35_1352	1	TM	nd		0	0	na
CCE47541	BCAM1228	Biofilm PGA outer membrane secretin PgaA	0	S	nd		2.06813	33.8592	20.4844	0.257969	proNOG10197 (S)
CCE47542	BCAM1227	Biofilm PGA synthesis deacetylase PgaB	0	S	nd		2.52673	52.1588	25.8281	0.205573	proNOG01509 (G)
CCE47543	BCAM1226	Biofilm PGA synthesis N-glycosyltransferase PgaC	4	TM	nd		0	0	na		proNOG03694 (M)
CCE47544	BCAM1225	Biofilm PGA synthesis auxiliary protein PgaD	2	TM	nd		0	0	na
CCE47545		hypothetical protein I35_1357	0		nd		0	0	na
CCE47546	BCAL0611	Glucosamine--fructose-6-phosphate aminotransferase [isomerizing]	0		nd		8.71471	10.3389	1.48438	0.961402	proNOG00847 (M)
CCE47547	BCAM1223	putative signal peptide protein	0	S	nd		21.0762	3.00049	-5.61404	0.700205	proNOG41540 (S)
CCE47548	BCAM1222	putative signal peptide protein	0	S	nd		69.6344	0	A only	0.280471	proNOG15387 (C)
CCE47549	BCAM1221	putative N-carbamyl-L-cysteine amidohydrolase	0		nd		86.1552	9.19908	-7.48538	0.388553	proNOG00186 (E)
CCE47550	BCAM1220	L-2-amino-thiazoline-4-carboxylic acid hydrolase	0		nd		70.6473	0	A only	0.419795	proNOG18031 (R)
CCE47551	BCAM1219	Leucine-, isoleucine-, valine-, threonine-, and alanine-binding protein	0	S	nd		47.2701	3.0589	-12.3509	0.418875	proNOG06628 (E)
CCE47552	BCAM1218	Glycine cleavage system transcriptional activator	0		nd		29.5348	21.0235	-1.12281	1	proNOG32636 (K)
CCE47553	BCAM1217	Alkyl hydroperoxide reductase protein C	0		-1.12138	0.912281	37.5783	40.1236	1.33594	0.973751	proNOG02190 (O)
CCE47554	BCAM1216	Alkyl hydroperoxide reductase protein F	0		nd		13.2298	28.2518	2.67188	0.713609	proNOG00545 (O)
CCE47555	BCAM1215	Extensin-like protein	0		nd		20.6974	29.4658	1.78125	0.899453
CCE47556	BCAM1214	Fe(2+)/alpha-ketoglutarate-dependent dioxygenase LpxO	1	TM	nd		100.084	180.2	2.25276	0.665792	proNOG02015 (O)
CCE47557	BCAM1213	Cation/multidrug efflux pump	1	TM	1.24431	0.997001	0	27.1829	na		proNOG19992 (S)
CCE47558	BCAM1212	Omega-amino acid--pyruvate aminotransferase	0		nd		27.7826	45.2029	2.03571	0.76508	proNOG00761 (H)
CCE47559	BCAM1211	hypothetical protein I35_1371	0		nd		10.0925	14.3681	1.78125	0.944641	proNOG37105 (S)
CCE47560	BCAM1210	Glutamate transport ATP-binding protein	0		nd		36.3412	331.116	11.4	0.222723	proNOG00638 (E)
CCE47561	BCAM1209	Glutamate transport membrane-spanning protein	4	TM	nd		24.1943	109.073	5.64062	0.472104	proNOG07121 (E)
CCE47562	BCAM1208	Glutamine ABC transporter, periplasmic glutamine-binding protein (TC 3.A.1.3.2)	0	S	nd		14.0732	5.00879	na		proNOG05597 (ET)
CCE47563	BCAM1207	transport ATP-binding protein CydCD	9	TM	nd		1.49676	1.06543	na		proNOG11303 (V)
CCE47564	BCAM1206	transcriptional regulator	0		nd		83.8378	19.8925	-3.36842	0.60685
CCE47565	BCAM1205	putative membrane protein NMA1176	4	TM	nd		113.947	141.943	1.55859	0.865547	proNOG25043 (S)
CCE47566		hypothetical protein I35_1378	0		nd		220.773	22.4501	-7.85965	0.57843
CCE47567	BCAM1204	Alanine racemase	0		3.67367	0.348548	240.843	87.3994	-2.20243	0.662158	proNOG01023 (M)
CCE47568	BCAM1203	Enoyl-CoA hydratase	0		nd		33.3242	56.9301	2.1375	0.776433	proNOG05141 (I)
CCE47569	BCAM1202	Permeases of the major facilitator superfamily	14	TM	nd		0	5.23836	na
CCE47570	BCAM1201	transcriptional regulator	0		nd		76.0817	38.6833	-1.57193	0.854233	proNOG09427 (K)
CCE47571	BCAM1200	hypothetical protein I35_1383	2	TM	nd		300.136	115.039	-2.08521	0.713431
CCE47572	BCAM1199	Chemotaxis regulator-transmits chemoreceptor signals to flagelllar motor components CheY	0		nd		0	20.6099	na
CCE47573	BCAM1198	hypothetical protein I35_1385	0		nd		22.0773	0	na
CCE47574	BCAM1197	hypothetical protein I35_1386	0		nd		18.2081	19.4413	1.33594	1
CCE47575	BCAM1196	Methyl-accepting chemotaxis protein	1	TM	nd		7.0931	0	na
CCE47576	BCAM1195	Signal transduction histidine kinase CheA	2	TM	nd		20.0703	22.2234	1.38542	0.907472	proNOG13951 (T)
CCE47577	BCAM1194	virulence associated protein C	0		1.49317	0.911423	155.84	905.929	7.27344	0.281542	proNOG31503 (R)
CCE47578	BCAM1193	hypothetical protein I35_1390	0		nd		130.828	170.732	1.63281	0.867206	proNOG37702 (S)
CCE47579	BCAM1192	Serine esterase	0		nd		30.9857	11.0281	-2.24561	0.883469	proNOG05127 (R)
CCE47580	BCAM1191	L-asparagine permease	12	TM	nd		63.3292	20.0352	-2.52632	0.673086	proNOG02815 (E)
CCE47581	BCAM1190	Aspartate ammonia-lyase	0		-1.26678	0.750942	90.3803	8.04184	-8.98246	0.333175	proNOG00408 (C)
CCE47582	BCAM1189	transcriptional regulator, LysR family	0		nd		286.408	268.053	1.17101	0.932842	proNOG01445 (K)
CCE47583	BCAM1188	Atypical L-asparaginase, Rhizobium type	0		-1.07155	0.964993	189.59	124.3	-1.21905	0.921525
CCE47584	BCAM1187	Ferrichrome-iron receptor	0		A only	0.0019944	142.078	10.4622	-10.8538	0.226616	proNOG00117 (P)
CCE47585		NAD-dependent aldehyde dehydrogenases	0		nd		44.1546	0	na
CCE47586	BCAM2491	Permeases of the major facilitator superfamily	13	TM	nd		65.1304	141.811	2.72426	0.587294	proNOG02794 (V)
CCE47587	BCAM2490	hypothetical protein I35_1400	0		nd		106.826	248.4	2.90937	0.567183	proNOG07138 (S)
CCE47588	BCAM2489	Low-affinity inorganic phosphate transporter	10	TM	nd		6.65229	4.73524	na		proNOG04739 (P)
CCE47589	BCAM2488	putative phosphoglycerate mutase	0		nd		14.6571	15.6499	1.33594	1	proNOG25863 (G)
CCE47590	BCAM2487	hypothetical protein I35_1403	1	TM	nd		176.618	233.481	1.65402	0.850323	proNOG32528 (S)
CCE47591	BCAM2486	putative cobalt transporter CbtA	5	TM	-2.41098	0.824564	201.211	68.9607	-2.33198	0.670501	proNOG05565 (S)
CCE47592	BCAM2485	transcriptional activator MetR	0		nd		103.893	136.23	1.64063	0.799527	proNOG02154 (K)
CCE47593	BCAM2484	5-methyltetrahydropteroyltriglutamate--homocysteine methyltransferase	0		nd		23.0873	24.6511	1.33594	0.917313	proNOG04321 (E)
CCE47594	BCAM2483	Permeases of the major facilitator superfamily	12	TM	nd		83.9136	85.3308	1.27232	0.911085	proNOG00375 (EGP)
CCE47595	BCAM2482	Agmatinase	0		nd		27.6831	437.461	19.7719	0.130572	proNOG02168 (E)
CCE47596	BCAM2481	LysR family transcriptional regulator Bucepa02002399	0		nd		63.4902	24.6511	-2.05848	0.782859	proNOG05774 (K)
CCE47597	BCAM2480	transcriptional regulator, AsnC family	0		nd		11.3947	32.4441	3.5625	0.835626	proNOG25354 (K)
CCE47598		hypothetical protein I35_1411	0		nd		69.262	0	na
CCE47599	BCAM2479	L-lysine permease	4	TM	nd		221.839	121.469	-1.45965	0.85369	proNOG21536 (E)
CCE47600	BCAM2478	Kumamolysin	0		5.80678	0.495324	93.3077	137.581	1.84487	0.734241	proNOG11108 (O)
CCE47601	BCAM2477	carboxypeptidase-related protein	0		M only	0.580628	66.3503	159.681	3.01116	0.538986	proNOG05736 (E)
CCE47602	BCAM2476	NAD synthetase	0		1.19822	0.906273	81.132	111.061	1.71274	0.797186	proNOG00932 (H)
CCE47603		hypothetical protein I35_1416	0		nd		0	0	na
CCE47604	BCAM2475	Permease of the drug/metabolite transporter (DMT) superfamily	10	TM	nd		24.3611	8.67039	-2.24561	0.883469	proNOG02813 (EG)
CCE47605	BCAM2474	Rubredoxin	0		nd		0	0	na
CCE47606		hypothetical protein I35_1419	0		nd		0	48.3541	na
CCE47607	BCAM2473	transcriptional regulators of sugar metabolism	0		nd		27.9238	39.7536	1.78125	0.86959	proNOG45427 (K)
CCE47608	BCAM2472	Phosphatidylserine/phosphatidylglycerophosphate/ cardiolipi n synthases and related enzymes	0		nd		11.8337	50.541	5.34375	0.453432	proNOG44864 (I)
CCE47609	BCAM2471	transcriptional regulator, TetR family	0		2.696	0.679299	1342.3	771.087	-1.3913	0.84274	proNOG07163 (K)
CCE47610	BCAM2470	FAD dependent oxidoreductase	0		nd		20.8769	2.97212	-5.61404	0.700205	proNOG03616 (E)
CCE47611	BCAM0749	Lysine-specific permease	11	TM	nd		42.8165	12.6991	-2.69474	0.694532	proNOG02815 (E)
CCE47612	BCAM2468	Aldehyde dehydrogenase B	0		2.27222	0.344844	125.925	75.8461	-1.32695	0.883179	proNOG00045 (C)
CCE47613	BCAM2465	Potassium efflux system KefA protein / Small-conductance mechanosensitive channel	10	TM	nd		21.5126	55.1272	3.20625	0.553482	proNOG02842 (M)
CCE47614		hypothetical protein I35_1427	0		nd		0	25.1441	na
CCE47615	BCAM2464	benzoate MFS transporter BenK	12	TM	nd		56.01	93.028	2.07813	0.70618	proNOG03532 (G)
CCE47616		hypothetical protein I35_1429	0		nd		60.9028	281.788	5.78906	0.527785
CCE47617	BCAM2463	hypothetical protein I35_1430	0		nd		124.672	1017.6	10.2125	0.190003	proNOG07147 (S)
CCE47618	BCAM2462	Outer membrane protein (porin)	0	S	nd		52.3666	2311.09	55.2188	0.0401265
CCE47619	BCAM2461	Inosine-uridine preferring nucleoside hydrolase	0	S	nd		15.0956	93.1264	7.71875	0.368897	proNOG05534 (F)
CCE47620	BCAM2460	LysR family transcriptional regulator YbhD	0		nd		34.9739	265.549	9.5	0.251726	proNOG27918 (K)
CCE47621	BCAM2459	Xanthine/uracil permease family protein	12	TM	nd		7.8497	103.37	16.4766	0.218806	proNOG42928 (R)
CCE47622	BCAM2458	Adenosine deaminase	0		nd		14.4375	239.794	20.7812	0.146314	proNOG41300 (F)
CCE47623	BCAM2457	hypothetical protein I35_1436	0		nd		75.1567	115.913	1.92969	0.800121
CCE47624		putative lipoprotein	0		nd		0	54.6612	na
CCE47625	BCAM1489	Multimodular transpeptidase-transglycosylase	1	TM	nd		4.7478	65.902	17.3672	0.207868	proNOG42931 (M)
CCE47626	BCAM2455	transcriptional regulator, GntR family domain / Aspartate aminotransferase	0		nd		17.5565	19.9953	1.425	0.93388	proNOG02346 (K)
CCE47627	BCAM2454	transcriptional regulator	0		nd		8.29194	11.8048	na		proNOG19921 (K)
CCE47628	BCAM2453	Thiol-disulfide isomerase and thioredoxins	0	S	nd		18.2081	58.324	4.00781	0.663686	proNOG00371 (O)
CCE47629	BCAM2452	Two-component response regulator	0		nd		21.4516	35.6293	2.07813	0.844588	proNOG01506 (T)
CCE47630	BCAM2451	Integral membrane sensor signal transduction histidine kinase, glucose catabolism cluster	2	TM	nd		20.0247	17.1049	1.06875	1	proNOG03089 (T)
CCE47631	BCAM2450	hypothetical protein I35_1444	0		nd		34.631	18.4883	-1.49708	0.967849	proNOG29668 (R)
CCE47632	BCAM2449	Diadenosine tetraphosphatase and related serine/threonine protein phosphatases	0		nd		26.4597	18.8346	-1.12281	1	proNOG10662 (T)
CCE47633	BCAM2448	Acetyltransferase	0		nd		78.9355	63.2115	1.00195	1
CCE47634	BCAM2447	Homoserine/homoserine lactone efflux protein	6	TM	nd		58.5937	5.95833	-7.85965	0.57843	proNOG13884 (E)
CCE47635		hypothetical protein I35_1448	0		nd		0	19.6439	na
CCE47636	BCAM2446	Outer membrane porin protein 32 precursor	0	S	-2.00915	0.774438	31.0635	126.352	5.08929	0.415064	proNOG23299 (M)
CCE47637	BCAM2445	hypothetical protein I35_1450	0		nd		49.0606	244.457	6.23438	0.402074	proNOG35598 (S)
CCE47638	BCAM0087	Conserved domain protein	0	S	nd		21.1836	69.7401	4.11914	0.476972	proNOG22404 (S)
CCE47639	BCAM2443	Cytochrome c family protein	0	S	nd		22.4991	40.0384	2.22656	0.784577	proNOG07632 (C)
CCE47640	BCAM2442	Cytochrome c4	0	S	nd		15.1604	10.7915	na		proNOG23666 (C)
CCE47641	BCAM2441	ABC-type molybdate transport system, periplasmic component	0	S	nd		19.8447	10.5944	-1.49708	0.967849	proNOG59139 (P)
CCE47642	BCAM2440	hypothetical protein I35_1455	0	S	nd		46.8306	19.0486	-1.96491	0.842922	proNOG41375 (S)
CCE47643	BCAM2439	Ferrichrome-iron receptor	0	S	-3.00367	0.0148682	476.356	52.1663	-7.29825	0.258466	proNOG00117 (P)
CCE47644		hypothetical protein I35_1457	0		nd		460.743	191.314	-1.92481	0.796127
CCE47645	BCAM2438	hypothetical protein I35_1458	0	S	-1.80823	0.885333	47.4143	16.8753	-2.24561	0.883469
CCE47646	BCAM2437	Flavodoxin reductases (ferredoxin-NADPH reductases) family 1; Vanillate O-demethylase oxidoreductase	0		nd		65.8205	31.235	-1.68421	0.840346	proNOG06930 (C)
CCE47647	BCAM2436	putative vanillate O-demethylase oxygenase subunit oxidoreductase protein	0		nd		34.3424	24.4457	-1.12281	1	proNOG04339 (C)
CCE47648	BCAM2435	transcriptional regulator, MarR family	0		1.03692	1	260.051	200.536	-1.03644	1
CCE47649	BCAM2434	putative transcriptional regulator LiuQ of leucine degradation pathway, TetR family	0		nd		248.259	212.059	1.06875	0.981469
CCE47650	BCAM2433	Acyl-CoA dehydrogenase( EC:1.3.99.10 )	0		nd		546.889	210.598	-2.07549	0.665871	proNOG00724 (I)
CCE47651	BCAM2432	Methylcrotonyl-CoA carboxylase carboxyl transferase subunit	0		nd		309.741	37.5286	-6.59649	0.298634	proNOG00347 (I)
CCE47652	BCAM2431	Methylglutaconyl-CoA hydratase	0		2.90339	0.803822	107.858	23.9925	-3.59298	0.581953	proNOG04755 (I)
CCE47653	BCAM2430	Methylcrotonyl-CoA carboxylase biotin-containing subunit	0		nd		143.419	20.7959	-5.51196	0.365448	proNOG00185 (I)
CCE47654		hypothetical protein I35_1467	0		nd		0	40.5551	na
CCE47655	BCAM2429a	hypothetical protein I35_1468	0	S	nd		0	0	na
CCE47656	BCAM2429	Phospholipase C	0		nd		12.5261	5.34982	-1.87135	0.893056	proNOG00808 (M)
CCE47657	BCAM2428	hypothetical protein I35_1470	0		nd		36.0445	11.4032	-2.52632	0.746832
CCE47658		hypothetical protein I35_1471	0		nd		153.581	0	na
CCE47659	BCAM2427	hypothetical protein I35_1472	0		nd		74.1704	19.7985	-2.99415	0.632547
CCE47660	BCAM2426	Sensory box/GGDEF family protein	0		nd		0	79.7482	M only	0.216375	proNOG29299 (T)
CCE47661	BCAM2425	hypothetical protein I35_1474	0		nd		25.0522	0	na
CCE47662	BCAM2424	TETRATRICOPEPTIDE REPEAT FAMILY PROTEIN	0		nd		48.315	3.8213	-10.1053	0.353824	proNOG04210 (R)
CCE47663	BCAM2423	hypothetical protein I35_1476	0		nd		125.823	26.5373	-3.78947	0.514329
CCE47664	BCAM2422	Membrane-fusion protein	0	S	nd		101.895	0	A only	0.33857	proNOG37772 (S)
CCE47665	BCAM2421	hypothetical protein I35_1478	0		nd		169.737	55.513	-2.44376	0.636138
CCE47666	BCAM2420	hypothetical protein I35_1479	0		nd		138.705	82.2779	-1.34737	0.882956	proNOG42417 (S)
CCE47667		hypothetical protein I35_1480	0		nd		0	0	na
CCE47668	BCAM2419	Outer membrane protein	0	S	nd		0	5.68872	na		proNOG13051 (M)
CCE47669		hypothetical protein I35_1482	0		nd		0	0	na
CCE47670		Autotransporter adhesin	0		nd		7.9201	7.89278	1.24688	0.983245
CCE47671	BCAM1185	hypothetical protein I35_1485	0		nd		0	0	na
CCE47672	BCAM1184	transcriptional regulator, GntR family domain / Aspartate aminotransferase	0		nd		22.0314	10.4549	-1.68421	0.899878	proNOG00214 (K)
CCE47673		hypothetical protein I35_1487	0		nd		0	0	na
CCE47674	BCAM1183	Ketosteroid isomerase-related protein	0		nd		13.2796	0	na		proNOG20706 (S)
CCE47675		hypothetical protein I35_1489	0		nd		0	0	na
CCE47676	BCAM1182	Sulfoacetaldehyde acetyltransferase	0		nd		2.91449	4.1492	na		proNOG03823 (E)
CCE47677	BCAM1181	Phosphate acetyltransferase	0		nd		0	0	na		proNOG04276 (C)
CCE47678	BCAM1180	INTEGRAL MEMBRANE PROTEIN (Rhomboid family)	8	TM	nd		13.7983	4.91096	na		proNOG23989 (S)
CCE47679	BCAM1179	Aerobic cobaltochelatase CobT subunit	0		nd		0	0	na		proNOG01404 (H)
CCE47680	BCAM1178	Aerobic cobaltochelatase CobS subunit	0		nd		0	3.80972	na		proNOG03675 (R)
CCE47681	BCAM1177	transcriptional regulator, IclR family	0		nd		35.1829	35.0615	1.24688	0.983245	proNOG17919 (K)
CCE47682	BCAM1176	Anaerobic dimethyl sulfoxide reductase chain C	8	TM	nd		22.3567	11.9355	-1.49708	0.967849	proNOG10494 (R)
CCE47683	BCAM1175	Anaerobic dimethyl sulfoxide reductase chain B	0		nd		0	10.1388	na		proNOG06957 (C)
CCE47684	BCAM1174	Anaerobic dimethyl sulfoxide reductase chain A	0		nd		0	3.85252	na		proNOG00128 (C)
CCE47685		hypothetical protein I35_1499	0		nd		0	0	na
CCE47686	BCAM1173	Aromatic amino acid transport protein AroP	12	TM	nd		11.1548	0	na
CCE47687		hypothetical protein I35_1501	0		nd		0	0	na
CCE47688	BCAM1172	Glycine/D-amino acid oxidases (deaminating)	0		nd		0	0	na		proNOG12263 (E)
CCE47689		hypothetical protein I35_1503	0		nd		0	0	na
CCE47690		hypothetical protein I35_1504	0		nd		0	0	na
CCE47691	BCAM1171	Permeases of the major facilitator superfamily	12	TM	nd		0	8.67039	na		proNOG00375 (EGP)
CCE47692		hypothetical protein I35_1506	0		nd		0	0	na
CCE47693	BCAM1170	Glucose-methanol-choline oxidoreductase	0		nd		6.39921	6.83265	1.33594	1	proNOG01363 (E)
CCE47694	BCAM1169	transcriptional regulator, IclR family	0		nd		25.6899	9.14332	-2.24561	0.883469	proNOG02697 (K)
CCE47695	BCAM1168	hypothetical protein I35_1509	0		nd		147.182	58.204	-2.02105	0.80827	proNOG38750 (S)
CCE47696	BCAM1167	hypothetical protein I35_1510	0		nd		25.8971	0	A only	0.538237	proNOG01178 (S)
CCE47697	BCAM1166	Membrane protein	8	TM	nd		61.2871	7.9319	-6.17544	0.519078	proNOG06347 (S)
CCE47698	BCAM1165	Membrane protein	4	TM	nd		30.7162	0	na
CCE47699	BCAM1164	hypothetical protein I35_1513	0		nd		70.6473	771.087	13.6563	0.221129
CCE47700	BCAM1163	hypothetical protein I35_1514	0		-1.20549	1	67.9301	259.903	4.78711	0.425181
CCE47701	BCAM1162	Protein-glutamate methylesterase	0		nd		10.5444	7.50571	na		proNOG07940 (T)
CCE47702	BCAM1161	diguanylate cyclase (GGDEF domain) with PAS/PAC sensor	0		nd		64.8598	53.2715	1.02764	1	proNOG07614 (T)
CCE47703	BCAM1160	PAS/PAC domain protein	0		nd		51.8772	40.2843	-1.02924	1	proNOG00466 (T)
CCE47704	BCAM1159	transcriptional regulatory protein	0		nd		0	0	na
CCE47705	BCAM1158	Arylsulfatase	0		nd		5.74368	18.3982	4.00781	0.663686	proNOG14441 (P)
CCE47706	BCAM1157	transcriptional regulator, LysR family	0		nd		29.6339	25.3129	1.06875	1	proNOG01368 (K)
CCE47707	BCAM1156	Isochorismatase family	0		nd		16.5839	0	na		proNOG03581 (Q)
CCE47708	BCAM1155	2-haloalkanoic acid dehalogenase	0		nd		14.6571	15.6499	1.33594	1	proNOG10331 (R)
CCE47709		hypothetical protein I35_1525	0		nd		0	17.222	na
CCE47710	BCAM1154	ABC-type transport system involved in Fe-S cluster assembly, ATPase component	5	TM	nd		40.4469	4.7985	-6.73684	0.634609
CCE47711	BCAM1153	transcriptional regulator, LysR family	0		nd		10.513	7.48337	na		proNOG01792 (K)
CCE47712	BCAM1152	Permeases of the major facilitator superfamily	12	TM	nd		0	5.71458	na		proNOG00375 (EGP)
CCE47713	BCAM1151	Methylmalonate-semialdehyde dehydrogenase	0		nd		10.4097	19.7596	2.375	0.795522	proNOG00045 (C)
CCE47714	BCAM1150	3-hydroxyisobutyrate dehydrogenase	0		nd		0	8.46604	na		proNOG02017 (I)
CCE47715	BCAM1149	hypothetical protein I35_1531	0	S	nd		35.6804	50.7962	1.78125	0.944641
CCE47716	BCAM1148	Cytochrome c, class I	0		nd		6.64811	1.57742	na		proNOG01731 (C)
CCE47717	BCAM1147	Isoquinoline 1-oxidoreductase alpha subunit	0		nd		42.052	0	na		proNOG19465 (C)
CCE47718	BCAM1146	Salicylate hydroxylase	0		nd		9.1512	9.77104	1.33594	1	proNOG06898 (C)
CCE47719	BCAM1144	Maleate cis-trans isomerase	0		nd		0	10.0176	na		proNOG09020 (Q)
CCE47720	BCAM1143	Hydrolase, alpha/beta fold family	0		nd		0	0	na		proNOG11326 (R)
CCE47721	BCAM1142	Leucyl aminopeptidase (aminopeptidase T)	0		nd		0	18.1154	M only	0.598159	proNOG00865 (E)
CCE47722	BCAM1141	N-carbamoylsarcosine amidase	0		nd		0	11.534	na
CCE47723	BCAM1140	Isoquinoline 1-oxidoreductase beta subunit	0		nd		18.4699	34.5116	2.33789	0.697057	proNOG59232 (C)
CCE47724	BCAM1139	transcriptional regulator, MarR family	0		1.93559	0.681974	82.975	194.066	2.92634	0.61765	proNOG22588 (K)
CCE47725		hypothetical protein I35_1541	0		nd		0	0	na
CCE47726	BCAM1138	Major facilitator family transporter	12	TM	nd		0	2.8835	na		proNOG01167 (P)
CCE47727		hypothetical protein I35_1543	0		nd		0	0	na
CCE47728	BCAM1137	hypothetical protein I35_1544	0	S	nd		0	4.94963	na		proNOG06150 (S)
CCE47729	BCAM1136	GTPases-translation elongation factors	0		nd		0	6.83265	na
CCE47730		hypothetical protein I35_1547	0		nd		26.2629	30.3786	1.44727	0.896123
CCE47731	BCAL1661	Ribokinase	0		nd		5.69736	32.4441	7.125	0.595719	proNOG01964 (G)
CCE47732	BCAL1660	Ribose operon repressor	0		1.48444	0.732996	84.355	71.3043	1.05762	1	proNOG01703 (K)
CCE47733	BCAL1659	Ribose ABC transport system, permease protein RbsC (TC 3.A.1.2.1)	6	TM	nd		98.6984	114.628	1.45313	0.854013	proNOG04551 (G)
CCE47734	BCAL1658	Ribose ABC transport system, ATP-binding protein RbsA (TC 3.A.1.2.1)	0		nd		42.6773	46.7363	1.37019	0.894553	proNOG41356 (G)
CCE47735	BCAL1657	Ribose ABC transport system, periplasmic ribose-binding protein RbsB (TC 3.A.1.2.1)	0	S	1.29039	0.850594	27.8578	158.638	7.125	0.339321	proNOG02493 (G)
CCE47736		hypothetical protein I35_1553	0		nd		69.7177	8.2711	-6.73684	0.634609
CCE47737	BCAL1656	Alkanesulfonate utilization operon LysR-family regulator CbI	0		1.03692	1	85.737	36.6177	-1.87135	0.787939	proNOG07215 (K)
CCE47738	BCAL1655	Sulfate and thiosulfate import ATP-binding protein CysA	0		nd		20.0134	10.6845	-1.49708	0.967849	proNOG00180 (E)
CCE47739	BCAL1654	Sulfate transport system permease protein CysW	6	TM	nd		39.2485	27.9379	-1.12281	1	proNOG00730 (P)
CCE47740	BCAL1653	Sulfate transport system permease protein CysT	6	TM	nd		17.7804	12.6564	-1.12281	1	proNOG00648 (P)
CCE47741	BCAL1652	Sulfate and thiosulfate binding protein CysP	0	S	nd		25.5229	123.541	6.05625	0.388351	proNOG00957 (P)
CCE47742	BCAL1651	SOS-response repressor and protease LexA	0		4.42421	0.503382	122.652	139.69	1.425	0.871456	proNOG02374 (L)
CCE47743	BCAL1650	hypothetical protein I35_1560	0		nd		220.773	202.051	1.14509	0.969898
CCE47744	BCAL1649	hypothetical protein I35_1561	1	TM	nd		338.518	471.453	1.74253	0.748514	proNOG30733 (S)
CCE47745	BCAL1648	Universal stress protein UspA and related nucleotide-binding proteins	0		M only	0.580628	170.234	1158.75	8.5166	0.236172	proNOG36087 (T)
CCE47746		hypothetical protein I35_1563	0		nd		43.0776	183.982	5.34375	0.699316
CCE47747	BCAL1647	ABC-type multidrug transport system, ATPase component	0		nd		28.9538	49.4639	2.1375	0.776433	proNOG03068 (P)
CCE47748	BCAL1646	ABC-type multidrug transport system, permease component	6	TM	nd		63.5317	76.8796	1.51406	0.864326	proNOG08947 (V)
CCE47749	BCAL1645	hypothetical protein I35_1566	0		-1.66914	0.74001	100.209	187.244	2.33789	0.697057
CCE47750	BCAL1644	transporter	8	TM	nd		171.929	48.2115	-2.8502	0.588413	proNOG08873 (S)
CCE47751	BCAL1643	Selenophosphate-dependent tRNA 2-selenouridine synthase	0		nd		103.066	50.0215	-1.64678	0.812118	proNOG02740 (R)
CCE47752	BCAL1642	transcriptional regulators, LysR family	0		nd		11.1081	47.4418	5.34375	0.556952	proNOG09596 (K)
CCE47753	BCAL1641	N-acyl-L-amino acid amidohydrolase	0		nd		11.1784	2.65234	na		proNOG04898 (E)
CCE47754	BCAL1640	Citrate-proton symporter	12	TM	nd		16.4679	23.4444	1.78125	0.86959	proNOG00375 (EGP)
CCE47755	BCAL1639	Oxidoreductase	0		1.14062	0.990035	20.1274	57.3086	3.5625	0.601866	proNOG01429 (C)
CCE47756		hypothetical protein I35_1573	0		nd		0	0	na
CCE47757	BCAL1638	hypothetical protein I35_1574	0		-3.01372	0.82213	0	25.833	na		proNOG26559 (Q)
CCE47758	BCAL1637	transcriptional regulator, HxlR family	0		nd		54.1774	7.71293	-5.61404	0.700205	proNOG20490 (K)
CCE47759	BCAL1636	Plasmid conjugative transfer endonuclease	0		-2.21006	0.568923	322.52	65.5934	-3.92982	0.471842	proNOG21378 (I)
CCE47760	BCAL1635a	hypothetical protein I35_1577	1	TM	nd		96.7771	51.666	-1.49708	0.967849
CCE47761	BCAL1635	GGDEF domain protein	0		10.784	0.437502	190.791	232.816	1.52679	0.814669	proNOG31433 (T)
CCE47762	BCAL1634	Glyoxalase family protein	0		nd		55.8918	119.355	2.67188	0.687598	proNOG19828 (R)
CCE47763		hypothetical protein I35_1580	0		nd		0	0	na
CCE47764		hypothetical protein I35_1581	0		nd		0	0	na
CCE47765	BCAL1631	Phosphatidylserine/phosphatidylglycerophosphate/ cardiolipi n synthases and related enzymes	0		nd		17.1474	24.4118	na
CCE47766	BCAL1630	putative cytoplasmic protein	0		nd		111.784	95.4841	1.06875	0.997847	proNOG34218 (S)
CCE47767	BCAL1629	hypothetical protein I35_1584	0		nd		53.5207	561.933	13.1367	0.207873
CCE47768	BCAL1628	hypothetical protein I35_1585	0		nd		125.342	462.328	4.61506	0.416818
CCE47769	BCAL1627	Acetyltransferase	0		nd		41.074	299.683	9.12891	0.291013	proNOG29929 (K)
CCE47770	BCAL1626	hypothetical protein I35_1587	0		nd		85.1172	272.647	4.00781	0.557187
CCE47771	BCAL1625	tRNA dihydrouridine synthase A	0		1.38257	0.985194	236.207	126.103	-1.49708	0.827313	proNOG00147 (J)
CCE47772		Site-specific recombinase, phage integrase family	0		nd		138.524	353.333	3.19141	0.512112
CCE47773		hypothetical protein I35_1591	0		nd		0	20.7232	na
CCE47774		hypothetical protein I35_1592	0		nd		9.7043	41.4464	5.34375	0.699316
CCE47775		Lysozyme	0		nd		0	8.79166	na
CCE47776		hypothetical protein I35_1594	1	TM	nd		0	0	na
CCE47777		hypothetical protein I35_1595	0		3.55517	0.36768	657.184	1174.37	2.23584	0.628089
CCE47778		hypothetical protein I35_1596	0		nd		217.376	309.466	1.78125	0.81005
CCE47779		Bacteriophage tail fiber protein	0		nd		24.0531	112.513	5.85268	0.370812
CCE47780		Prophage tail protein	0		nd		26.5591	141.79	6.67969	0.476834
CCE47781		Phage FluMu protein gp47	0		nd		50.0722	385.587	9.63494	0.221466
CCE47782		Bacteriophage protein GP46	0		nd		0	118.127	M only	0.263162
CCE47783		Prophage baseplate assembly protein V	0		nd		0	29.0684	na
CCE47784		Phage-related tail protein	0		nd		9.63372	2.28583	na
CCE47785		Phage tail/DNA circulation protein	0		nd		11.1548	5.2935	-1.68421	0.972337
CCE47786		putative phage protein	0		nd		28.3345	6.72303	na
CCE47787		hypothetical protein I35_1605	0		nd		0	10.0577	na
CCE47788		Bacteriophage tail sheath protein	0		nd		24.8758	2.52959	-7.85965	0.57843
CCE47789		Mu-like prophage FluMu protein GP38	0		nd		0	0	na
CCE47790		hypothetical protein I35_1608	1	TM	nd		0	0	na
CCE47791		hypothetical protein I35_1609	0		nd		0	32.7967	na
CCE47792		hypothetical protein I35_1610	0		nd		0	0	na
CCE47793		Major head protein	0		nd		10.1214	3.60231	na
CCE47794		hypothetical protein I35_1612	0		nd		0	261.499	M only	0.136733
CCE47795		hypothetical protein I35_1613	0		nd		0	70.5575	M only	0.33034
CCE47796		Head-tail preconnector protein GP5	0		nd		5.90696	8.40941	na
CCE47797		Phage portal	0		nd		15.6299	8.90058	-1.40351	0.964568
CCE47798		Phage terminase, large subunit	0		nd		25.1513	19.8925	-1.01053	1
CCE47799		hypothetical protein I35_1617	0		nd		0	52.3836	na
CCE47800		hypothetical protein I35_1618	0		nd		61.1665	43.5396	-1.12281	1
CCE47801		hypothetical protein I35_1619	0		nd		0	48.3541	na
CCE47802		hypothetical protein I35_1620	0		nd		0	69.8448	M only	0.432322
CCE47803		hypothetical protein I35_1621	0		nd		0	29.2374	na
CCE47804		hypothetical protein I35_1622	0		nd		88.3091	47.1453	-1.49708	0.967849
CCE47805		hypothetical protein I35_1623	0		nd		0	44.1125	na
CCE47806		hypothetical protein I35_1624	0		nd		0	14.4507	na
CCE47807		hypothetical protein I35_1625	0		nd		0	11.0767	na
CCE47808		hypothetical protein I35_1626	0		nd		6.30779	26.9401	5.34375	0.699316
CCE47809		putative chromosome partitioning protein	0		nd		11.9741	34.0937	3.5625	0.707359
CCE47810		hypothetical protein I35_1628	0		nd		33.3242	94.8835	3.5625	0.707359
CCE47811		hypothetical protein I35_1629	0		nd		0	25.1441	na
CCE47812	BCAM1054	hypothetical protein I35_1630	0		nd		17.6618	12.5721	na		proNOG48001 (S)
CCE47813		hypothetical protein I35_1631	0		nd		113.947	162.22	1.78125	0.832389
CCE47814		putative phage repressor	0		nd		282.589	880.045	3.89648	0.496967
CCE47815		hypothetical protein I35_1633	0		nd		0	19.0486	na
CCE47816		hypothetical protein I35_1634	0		nd		40.1405	0	na
CCE47817		hypothetical protein I35_1635	0		nd		57.9076	20.6099	-2.24561	0.883469
CCE47818		hypothetical protein I35_1636	1	TM	nd		23.5491	16.7628	na
CCE47819		Acetyl-CoA carboxylase, carboxyltransferase component (subunits alpha and beta)	0		nd		43.4307	0	na
CCE47820		hypothetical protein I35_1638	1	TM	nd		33.965	0	na
CCE47821		hypothetical protein I35_1639	0		nd		29.1931	10.3901	na
CCE47822		hypothetical protein I35_1640	0		nd		33.965	40.2951	1.48438	0.961402
CCE47823		hypothetical protein I35_1641	0		nd		47.3085	33.6752	-1.12281	1
CCE47824		Retron-type reverse transcriptase	0		nd		0	11.3603	na
CCE47825		hypothetical protein I35_1643	0		nd		0	0	na
CCE47826		hypothetical protein I35_1644	0		nd		31.539	0	na
CCE47827		hypothetical bacteriophage protein	0		nd		76.5528	46.7074	-1.30994	0.921916
CCE47828		putative transcriptional regulator	0		nd		45.2867	0	na
CCE47829		hypothetical protein I35_1647	0		nd		17.9308	0	na
CCE47830		hypothetical protein I35_1648	0		nd		27.8139	9.89927	na
CCE47831		hypothetical protein I35_1649	0		nd		72.5828	51.666	-1.12281	1
CCE47832		hypothetical protein I35_1650	0		nd		0	9.82193	na
CCE47833		phage-related hypothetical protein	0		nd		14.1295	10.0577	na
CCE47834		hypothetical protein I35_1652	0		nd		85.4604	40.5551	-1.68421	0.972337
CCE47835		Phage-related protein	0		nd		54.4638	38.7685	-1.12281	1
CCE47836	BCAL1624	hypothetical protein I35_1654	0		nd		21.5388	260.64	15.1406	0.34001
CCE47837	BCAL1623	ABC-type Fe3+ transport system, permease component	0		nd		133.802	285.729	2.67188	0.687598
CCE47838	BCAL1622	Organosulfonate utilization protein SsuF	0		nd		0	0	na		proNOG30635 (P)
CCE47839	BCAL1621	Alkanesulfonates ABC transporter ATP-binding protein / Sulfonate ABC transporter, ATP-binding subunit SsuB	0		nd		0	0	na		proNOG07586 (P)
CCE47840	BCAL1620	Alkanesulfonates transport system permease protein	7	TM	nd		0	0	na		proNOG03131 (P)
CCE47841	BCAL1619	Alkanesulfonate monooxygenase	0		nd		4.5756	3.25701	na		proNOG01743 (C)
CCE47842	BCAL1618	hypothetical protein I35_1660	4	TM	nd		148.211	35.1666	-3.36842	0.635003	proNOG36605 (S)
CCE47843	BCAL1617	Enoyl-CoA hydratase	0		1.86646	0.848901	73.3998	16.3274	-3.59298	0.581953	proNOG02149 (I)
CCE47844	BCAL1616	Ethidium bromide-methyl viologen resistance protein EmrE	4	TM	nd		593.937	133.509	-3.55556	0.50822	proNOG24988 (P)
CCE47845	BCAL1615	hypothetical protein I35_1663	0		-1.3777	0.927975	42.5586	37.8677	1.11328	1	proNOG20144 (S)
CCE47846	BCAL1614	ADP-ribose pyrophosphatase	0		-1.50686	0.87153	494.919	227.955	-1.73525	0.759861	proNOG15100 (F)
CCE47847	BCAL1613	Leucyl/phenylalanyl-tRNA--protein transferase	0		nd		754.956	852.929	1.41356	0.836118	proNOG02334 (O)
CCE47848	BCAL1612	Arginine-tRNA-protein transferase	0		nd		733.253	1534.06	2.61766	0.56112	proNOG03295 (O)
CCE47849	BCAL1611	Dihydroorotate dehydrogenase	0		-1.22913	0.801558	437.544	269.673	-1.29676	0.88205	proNOG00662 (F)
CCE47850	BCAL1610	Cystine-binding periplasmic protein precursor	0	S	1.12232	0.915302	393.225	298.883	-1.05152	0.983886	proNOG02735 (E)
CCE47851	BCAL1609	Amino acid ABC transporter, permease protein	1	TM	-4.21921	0.692876	191.145	48.9821	-3.11891	0.578797	proNOG13162 (E)
CCE47852		putative oxidoreductase	0		nd		48.315	53.4982	1.38542	0.907472
CCE47853	BCAL1557	transcriptional regulators	0		nd		36.9494	115.726	3.91875	0.539086	proNOG12828 (K)
CCE47854	BCAL1556	Ribose 5-phosphate isomerase A	0		1.70274	0.477437	266.45	48.771	-4.36647	0.454083	proNOG02559 (G)
CCE47855	BCAL1555	N-acetylmuramoyl-L-alanine amidase	0		nd		121.387	38.8827	-2.49513	0.668347	proNOG11015 (M)
CCE47856	BCAL1554	23S rRNA (guanosine-2'-O-)-methyltransferase rlmB	0		1.90794	0.669326	113.947	50.6938	-1.79649	0.797782	proNOG05147 (J)
CCE47857	BCAL1553	3'-to-5' exoribonuclease RNase R	0		-1.07517	0.960723	250.477	143.245	-1.39754	0.843471	proNOG00935 (K)
CCE47858	BCAL1552	ABC-type nitrate/sulfonate/bicarbonate transport systems, periplasmic components	0	S	nd		26.7603	41.9069	1.95938	0.8109	proNOG07745 (P)
CCE47859	BCAL1551	transcriptional regulator/sugar kinase	0		nd		33.965	33.2435	1.22461	0.964059	proNOG20196 (K)
CCE47860	BCAL1550	Ribose ABC transport system, ATP-binding protein RbsA (TC 3.A.1.2.1)	0		nd		17.3495	14.8197	1.06875	1	proNOG01495 (G)
CCE47861	BCAL1549	Ribose ABC transport system, permease protein RbsC (TC 3.A.1.2.1)	8	TM	nd		15.3137	7.26709	-1.68421	0.972337	proNOG12373 (G)
CCE47862	BCAL1548	D-ribose-binding protein	0	S	nd		28.0346	11.9734	-1.87135	0.893056	proNOG06481 (G)
CCE47863	BCAL1547	Fructokinase	0		nd		16.8744	0	na		proNOG01504 (G)
CCE47864	BCAL1546	Sulfate transporter	10	TM	nd		15.3049	10.8943	-1.12281	1	proNOG05024 (P)
CCE47865	BCAL1545	hypothetical protein I35_1687	0		nd		59.1544	30.0767	-1.57193	0.904998	proNOG06734 (S)
CCE47866	BCAL1544	GCN5-related N-acetyltransferase	0		nd		0	34.7295	M only	0.598159	proNOG25443 (J)
CCE47867	BCAL1543	Permeases of the major facilitator superfamily	8	TM	nd		17.3581	37.0675	2.67188	0.713609	proNOG02097 (P)
CCE47868	BCAL1542	putative transcriptional regulator for fatty acid degradation FadQ, TetR family	0		nd		58.0133	64.2369	1.38542	0.907472	proNOG22737 (K)
CCE47869	BCAL1541	Long-chain-fatty-acid--CoA ligase	0		nd		24.1529	32.2361	1.66992	0.836919	proNOG00188 (I)
CCE47870	BCAL1540	Superfamily I DNA and RNA helicases	0	S	nd		17.3155	152.015	10.9844	0.271027
CCE47871		hypothetical protein I35_1693	0		nd		0	33.9786	na
CCE47872	BCAL1538	RNA-binding protein Hfq / domain of unknown function	0		1.54847	0.73865	148.731	224.974	1.89258	0.74356	proNOG28470 (K)
CCE47873	BCAL1537	putative lipoprotein	0		-12.0549	0.438769	797.631	840.069	1.31776	0.870616	proNOG24905 (S)
CCE47874	BCAL1536	Response regulator containing CheY-like receiver,AAA-type ATPase, and DNA-binding domains	0		nd		53.29	70.4469	1.65402	0.808792	proNOG06736 (K)
CCE47875	BCAL1535	putative transmembrane protein	1	TM	nd		99.4209	179.006	2.25276	0.641745	proNOG14800 (S)
CCE47876	BCAL1534	hypothetical protein I35_1698	0	S	nd		0	11.4292	na		proNOG40160 (S)
CCE47877	BCAL1533	Flp pilus assembly protein TadD, contains TPR repeats	0	S	nd		57.5929	63.7714	1.38542	0.907472	proNOG32975 (U)
CCE47878	BCAL1532	Type II/IV secretion system protein TadC,associated with Flp pilus assembly	4	TM	nd		84.8616	332.235	4.89844	0.380066	proNOG04773 (NU)
CCE47879	BCAL1531	Flp pilus assembly protein TadB	5	TM	nd		43.8803	121.035	3.45117	0.542072	proNOG23320 (U)
CCE47880	BCAL1530	Type II/IV secretion system ATP hydrolase TadA/VirB11/CpaF, TadA subfamily	0		nd		58.7422	66.9024	1.425	0.871456	proNOG00952 (U)
CCE47881	BCAL1529	Type II/IV secretion system ATPase TadZ/CpaE,associated with Flp pilus assembly	0		22.3976	0.12701	50.2016	58.4747	1.45739	0.875589	proNOG08086 (U)
CCE47882	BCAL1528	Type II/IV secretion system secretin RcpA/CpaC,associated with Flp pilus assembly	0	S	nd		38.312	201.808	6.59063	0.315028	proNOG01180 (U)
CCE47883	BCAL1527	Flp pilus assembly protein RcpC/CpaB	1	TM	nd		35.0897	70.7699	2.52344	0.691538	proNOG31249 (U)
CCE47884	BCAL1526	Flp pilus assembly protein TadG	1	TM	nd		246.195	807.66	4.10462	0.424144	proNOG32239 (S)
CCE47885	BCAL1525a	putative prepilin peptidase transmembrane protein	4	TM	nd		128.662	391.316	3.8054	0.483336
CCE47886	BCAL1525	Flp pilus assembly protein, pilin Flp	1	TM	nd		1425.34	5095	4.47249	0.381172	proNOG52878 (S)
CCE47887	BCAL1524	PE_PGRS family protein	0		nd		9.83033	4.66496	-1.68421	0.972337	proNOG11539 (S)
CCE47888	BCAL1523	PE_PGRS family protein	0	S	nd		0	2.66923	na		proNOG54890 (S)
CCE47889	BCAL1522	putative activation/secretion signal peptide protein	0	S	nd		28.2841	60.3996	2.67188	0.633266	proNOG06864 (U)
CCE47890		hypothetical protein I35_1712	0		nd		294.364	209.534	-1.12281	1
CCE47891	BCAL1520	Uncharacterized protein conserved in bacteria	0		4.1477	0.830516	277.334	249.363	1.125	0.969239	proNOG24705 (S)
CCE47892	BCAL1519	transposase and inactivated derivatives	0		nd		296.512	348.714	1.47147	0.842262	proNOG31734 (L)
CCE47893	BCAL1518	ATPase	0		1.52082	0.881935	280.565	98.2193	-2.28304	0.642165	proNOG02961 (R)
CCE47894	BCAL1517	Dihydrolipoamide dehydrogenase of 2-oxoglutarate dehydrogenase	0		1.1628	0.722228	1088.59	308.372	-2.82141	0.532027	proNOG01492 (C)
CCE47895	BCAL1516	Dihydrolipoamide succinyltransferase component (E2) of 2-oxoglutarate dehydrogenase complex	0		1.33884	0.485199	525.081	250.206	-1.67728	0.759118	proNOG00321 (C)
CCE47896	BCAL1515	2-oxoglutarate dehydrogenase E1 component	0		1.45817	0.299635	1024.57	1286.17	1.57065	0.779798	proNOG00565 (C)
CCE47897	BCAL1514	GTP-binding protein TypA/BipA	0		1.73843	0.248082	556.826	266.305	-1.67115	0.756449	proNOG01104 (T)
CCE47898	BCAL1513	transcriptional regulator, MarR family	0		-1.03328	1	48.0594	85.5243	2.22656	0.784577	proNOG31219 (K)
CCE47899	BCAL1512	Outer membrane component of tripartite multidrug resistance system	0	S	nd		96.5322	35.6293	-2.16541	0.69736	proNOG01206 (M)
CCE47900	BCAL1511	Membrane fusion component of tripartite multidrug resistance system	1	TM	nd		174.438	49.6674	-2.80702	0.582755	proNOG04316 (V)
CCE47901	BCAL1510	Inner membrane component of tripartite multidrug resistance system	13	TM	nd		143.678	62.3615	-1.8414	0.741667	proNOG00673 (P)
CCE47902	BCAL1509	tRNA pseudouridine synthase B ## tRNA Psi55	0		1.29616	0.860017	102.223	60.637	-1.34737	0.900192	proNOG00921 (J)
CCE47903	BCAL1508	Ribosome-binding factor A	0		-1.04825	0.999708	265.591	198.506	-1.06934	0.992075	proNOG20000 (J)
CCE47904	BCAL1507	translation initiation factor 2	0		1.01746	0.97089	643.239	531.597	1.03403	0.98479	proNOG01653 (J)
CCE47905	BCAL1506	transcription termination protein NusA	0		1.16799	0.763608	1780.54	2128.56	1.49575	0.803265	proNOG02382 (K)
CCE47906	BCAL1505	hypothetical protein I35_1728	0		-1.25185	0.854327	1558.4	1306.51	1.04896	0.980047	proNOG25093 (S)
CCE47907	BCAL1504	Ribosomal large subunit pseudouridine synthase B ## LSU Psi2605	0		1.0524	0.952841	241.265	79.2635	-2.43275	0.610311	proNOG03186 (J)
CCE47908	BCAL1503	Segregation and condensation protein B	0		-1.47337	0.868297	270.496	294.481	1.36213	0.861514	proNOG06626 (D)
CCE47909	BCAL1502	Aspartate aminotransferase	0		nd		30.8311	31.3518	1.27232	0.955804	proNOG01854 (E)
CCE47910	BCAL1501	LysR family transcriptional regulator YfeR	0		nd		23.4709	16.7071	-1.12281	1	proNOG10426 (K)
CCE47911	BCAL1500	transposase and inactivated derivatives	0		nd		0	26.1918	na
CCE47912	BCAL1499	hypothetical protein I35_1734	0	S	nd		21.026	89.8005	5.34375	0.699316
CCE47913	BCAL1498	hypothetical protein I35_1735	0		M only	0.644079	216.607	1126.74	6.50841	0.306828
CCE47914	BCAL1497	putative lipoprotein transmembrane	2	TM	nd		270.679	317.914	1.46953	0.829757	proNOG15670 (S)
CCE47915		hypothetical protein I35_1737	0	S	-1.20549	1	787.103	778.922	1.23819	0.909861
CCE47916	BCAL1495	DNA-binding protein H-NS	0		1.76277	0.761474	205.37	87.7121	-1.87135	0.82107
CCE47917	BCAL1494	hypothetical protein I35_1739	0		2.21211	0.828519	36.4161	38.8827	1.33594	1	proNOG37002 (R)
CCE47918	BCAL1493	putative transmembrane protein	0		-2.95893	0.0660779	1030.27	561.933	-1.46536	0.816475	proNOG03428 (M)
CCE47919	BCAL1492	SAM-dependent methyltransferases	0		nd		44.5256	73.9533	2.07813	0.770122	proNOG22424 (R)
CCE47920	BCAL1491	Protein tyrosine/serine phosphatase	1	TM	nd		12.0559	8.58162	na		proNOG31382 (T)
CCE47921	BCAL1490	hypothetical protein I35_1744	0		nd		11.9822	59.7045	6.23438	0.379288	proNOG44753 (S)
CCE47922	BCAL1488	transcriptional regulator, MerR family	0		1.24431	0.997001	307.162	127.543	-1.92481	0.747795	proNOG23782 (K)
CCE47923	BCAL1487	Integration host factor alpha subunit	0		-1.15069	0.934073	548.587	285.729	-1.5345	0.818395	proNOG24278 (K)
CCE47924	BCAL1486	Phenylalanyl-tRNA synthetase beta chain	0		1.19822	0.703693	371.712	158.129	-1.87876	0.704917	proNOG01879 (J)
CCE47925	BCAL1485	Phenylalanyl-tRNA synthetase alpha chain	0		-1.42467	0.627523	235.143	174.819	-1.07503	0.976292	proNOG01272 (J)
CCE47926	BCAL1484	LSU ribosomal protein L20p	0		-1.31921	0.622538	2973.07	1183.87	-2.00714	0.674329	proNOG19642 (J)
CCE47927	BCAL1483	LSU ribosomal protein L35p	0		1.30715	0.767481	3719.69	1695.32	-1.7536	0.737572	proNOG33651 (J)
CCE47928		translation initiation factor 3	0		-1.69864	0.628721	862.231	2029.35	2.94481	0.521506
CCE47929	BCAL1481	Threonyl-tRNA synthetase	0		1.22061	0.756535	374.897	707.673	2.36181	0.602131	proNOG01721 (J)
CCE47930	BCAL1480	GTP pyrophosphokinase ppGpp synthetase I	0		nd		177.804	239.629	1.68625	0.756486	proNOG02030 (KT)
CCE47931	BCAL1479	putative translation initiation inhibitor, yjgF family	0		1.58694	0.643559	239.482	149.16	-1.28321	0.92423	proNOG25355 (J)
CCE47932	BCAL1478	putative hydrolase	0		2.60712	0.555967	68.4085	115.096	2.10511	0.718093	proNOG00009 (R)
CCE47933	BCAL1477	transcriptional regulator, LysR family	0		nd		29.1449	58.0888	2.49375	0.715049	proNOG11297 (K)
CCE47934	BCAL1476	lipoprotein, putative	0	S	nd		0	20.2775	na		proNOG25089 (S)
CCE47935	BCAL1475	Chitooligosaccharide deacetylase	0	S	nd		5.2409	26.1141	6.23438	0.644118	proNOG01089 (G)
CCE47936	BCAL1474	Short chain dehydrogenase	0		nd		7.0931	15.1471	na		proNOG03389 (R)
CCE47937	BCAL1473	Succinyl-CoA:3-ketoacid-coenzyme A transferase subunit B	0		4.1477	0.830516	123.798	193.868	1.95938	0.731542	proNOG03641 (I)
CCE47938	BCAL1472	Succinyl-CoA:3-ketoacid-coenzyme A transferase subunit A	0		5.64087	0.219823	293.111	342.388	1.46154	0.832773	proNOG04355 (I)
CCE47939	BCAL1471	Response regulator	0		nd		458.173	568.11	1.55141	0.797568	proNOG17623 (K)
CCE47940	BCAL1470	4-hydroxybenzoyl-CoA thioesterase	0		1.07352	0.988032	222.408	353.88	1.99081	0.718801	proNOG31034 (R)
CCE47941	BCAL1469	3-hydroxybutyrate dehydrogenase	0		2.21211	0.52625	154.457	282.035	2.28465	0.647582	proNOG03777 (IQ)
CCE47942	BCAL0478	Rod shape-determining protein RodA	8	TM	nd		470.367	144.431	-2.60287	0.577775	proNOG00249 (D)
CCE47943	BCAL0477	Sel1 domain protein repeat-containing protein	0		nd		28.1463	55.0967	2.44922	0.747568	proNOG04027 (S)
CCE47944	BCAL0476	2-dehydro-3-deoxyglucarate aldolase	0		nd		0	4.7985	na		proNOG20611 (G)
CCE47945	BCAL0475	Queuosine biosynthesis QueD, PTPS-I	0		1.05578	1	315.807	308.057	1.22049	0.924104	proNOG17998 (H)
CCE47946	BCAL0474	Queuosine Biosynthesis QueE Radical SAM	0		-1.72213	0.824239	184.152	119.167	-1.23509	0.928799	proNOG01834 (O)
CCE47947	BCAL0473	Queuosine Biosynthesis QueC ATPase	0		2.48862	0.857366	173.014	107.761	-1.28321	0.910145	proNOG04720 (R)
CCE47948	BCAL0472	Response regulator containing CheY-like receiver,AAA-type ATPase, and DNA-binding domains	0		1.39712	0.781817	792.518	268.634	-2.35789	0.615933
CCE47949	BCAL0471	Nitrogen regulation protein ntrY	4	TM	-1.20549	1	829.299	429.173	-1.54438	0.789671	proNOG03011 (T)
CCE47950	BCAL0470	putative proline rich signal peptide protein	0	S	-1.68768	0.881765	744.128	395.669	-1.50311	0.813659	proNOG24875 (S)
CCE47951	BCAL0469	Ribosomal RNA small subunit methyltransferase B	0		3.31816	0.752624	57.0964	67.7374	1.48438	0.8534	proNOG00253 (J)
CCE47952	BCAL0468	Peptidase M48, Ste24p precursor	4	TM	-1.0959	0.933913	370.528	1156.1	3.90391	0.421031	proNOG00416 (O)
CCE47953	BCAL0467	Lysine exporter protein (LYSE/YGGA)	5	TM	nd		280.608	840.096	3.74586	0.44478	proNOG21142 (E)
CCE47954	BCAL0466	Methionyl-tRNA formyltransferase	0		-2.32487	0.495963	32.0154	125.341	4.89844	0.440876	proNOG01548 (J)
CCE47955	BCAL0465	Peptide deformylase	0		-1.20549	0.925327	431.033	2372.23	6.88605	0.266133	proNOG15722 (J)
CCE47956	BCAL0464	Rossmann nucleotide-binding protein Smf possibly involved in DNA uptake	0		nd		12.0971	34.444	3.5625	0.641719	proNOG00672 (LU)
CCE47957	BCAL0463	Thiol-disulfide isomerase and thioredoxins	0		2.48862	0.667288	111.256	336.575	3.78516	0.507567	proNOG30919 (O)
CCE47958		hypothetical protein I35_1785	0		nd		735.909	1073.86	1.82578	0.75002
CCE47959	BCAL0462	DNA topoisomerase III, Burkholderia type	0		1.13208	0.841544	532.36	383.404	-1.10975	0.950507	proNOG00517 (L)
CCE47960	BCAL0461	transcriptional regulator, LysR family	0		2.07385	0.405899	544.993	610.643	1.40191	0.840149	proNOG01445 (K)
CCE47961	BCAL0460	D-3-phosphoglycerate dehydrogenase	0		1.06655	1	292.622	349.637	1.49498	0.816305	proNOG05495 (C)
CCE47962	BCAL0459	hypothetical protein I35_1789	0		nd		110.004	78.3035	-1.12281	0.974241	proNOG20992 ()
CCE47963	BCAL0458	hypothetical protein I35_1790	0		-1.20549	1	240.843	122.455	-1.57193	0.832526	proNOG25457 (Q)
CCE47964	BCAL0457	hypothetical protein I35_1792	4	TM	nd		64.3311	83.2587	1.61932	0.830318	proNOG34632 (S)
CCE47965	BCAL0456	hypothetical protein I35_1793	0		nd		25.8466	61.3272	2.96875	0.711326
CCE47966	BCAL0455	putative oxidoreductase	0		nd		12.9866	18.4883	1.78125	0.944641	proNOG11315 (R)
CCE47967	BCAL0454	Cell division transporter, ATP-binding protein FtsE (TC 3.A.5.1.1)	0		nd		0	14.9076	na		proNOG08846 (E)
CCE47968	BCAL0453	ABC-type amino acid transport system, permease component	3	TM	nd		23.3416	16.6151	-1.12281	1	proNOG02967 (E)
CCE47969	BCAL0452	ABC-type amino acid transport/signal transduction systems, periplasmic component/domain	0	S	nd		20.3009	14.4507	-1.12281	1	proNOG09222 (E)
CCE47970		NAD-dependent aldehyde dehydrogenases	0		nd		0	0	na
CCE47971		General secretion pathway protein L	1	TM	-1.60732	0.957073	117.745	41.9069	-2.24561	0.766788
CCE47972	BCAL3516	General secretion pathway protein M	1	TM	-1.00457	1	114.959	29.7564	-3.08772	0.66877	proNOG37960 (U)
CCE47973	BCAL3515	General secretion pathway protein N	1	TM	nd		80.5863	76.4841	1.1875	0.959492	proNOG37095 (S)
CCE47974	BCAL3514	RND efflux system, outer membrane lipoprotein,NodT family	0		nd		70.7821	45.5857	-1.241	0.928207	proNOG00146 (M)
CCE47975	BCAL3513	ABC-type multidrug transport system, ATPase and permease components	1	TM	nd		198.245	372.031	2.34801	0.672243
CCE47976	BCAL3512	transcriptional regulator, MarR family	0		2.21211	0.828519	173.368	92.5551	-1.49708	0.864743	proNOG31219 (K)
CCE47977	BCAL3511	Drug resistance transporter EmrB/QacA subfamily	13	TM	nd		84.7496	60.3266	-1.12281	0.966252	proNOG00673 (P)
CCE47978	BCAL3510a	hypothetical protein I35_1807	0		nd		126.156	74.8337	-1.34737	0.962051	proNOG33501 (S)
CCE47979	BCAL3510	LysR family regulatory protein CidR	0		nd		17.1474	8.13726	-1.68421	0.972337	proNOG01814 (K)
CCE47980	BCAL3509	Holin-like protein CidA	4	TM	nd		33.5351	127.312	4.75	0.533719	proNOG31769 (R)
CCE47981	BCAL3508	CidA-associated membrane protein CidB	5	TM	nd		329.785	1804.95	6.84792	0.266324	proNOG06609 (M)
CCE47982	BCAL3507	Flagellar biosynthesis protein FliL	1	TM	-2.26029	0.650521	674.721	49.4407	-10.9073	0.217494	proNOG28884 (N)
CCE47983	BCAL3506	Flagellar motor switch protein FliM	0		-1.38631	0.804521	975.908	37.754	-20.6596	0.109493	proNOG02195 (N)
CCE47984	BCAL3505	Flagellar motor switch protein FliN	0		-1.4064	0.934254	162.532	46.2776	-2.80702	0.658173	proNOG22087 (N)
CCE47985	BCAL3504	Flagellar biosynthesis protein FliO	1	TM	nd		45.9943	6.54795	-5.61404	0.700205	proNOG34351 (N)
CCE47986	BCAL3503	Flagellar biosynthesis protein FliP	4	TM	nd		604.952	24.7482	-19.5368	0.13441	proNOG02022 (N)
CCE47987	BCAL3502	Flagellar biosynthesis protein FliQ	2	TM	nd		291.129	13.8155	-16.8421	0.32197	proNOG29054 (N)
CCE47988	BCAL3501	Flagellar biosynthesis protein FliR	6	TM	nd		115.039	14.4507	-6.36257	0.442124	proNOG04613 (N)
CCE47989	BCAL3500	ABC-type nitrate/sulfonate/bicarbonate transport systems, periplasmic components	0	S	nd		10.5444	11.2586	1.33594	1	proNOG11230 (P)
CCE47990	BCAL3499	ABC-type nitrate/sulfonate/bicarbonate transport system, ATPase component	0		nd		13.2796	33.0844	3.11719	0.756197	proNOG07783 (P)
CCE47991	BCAL3498	ABC-type nitrate/sulfonate/bicarbonate transport system, permease component	6	TM	nd		37.4456	8.88485	-3.36842	0.743047	proNOG06986 (P)
CCE47992	BCAL3497	Signal transduction histidine kinase	2	TM	nd		27.1124	16.5422	-1.30994	0.960055	proNOG00141 (T)
CCE47993	BCAL3496	Response regulators consisting of a CheY-like receiver domain and a winged-helix DNA-binding domain	0		nd		15.6299	5.56286	na		proNOG12536 (T)
CCE47994	BCAL3495	Outer membrane porin protein 32 precursor	0		nd		8.12038	2.89013	na
CCE47995		hypothetical protein I35_1824	0		nd		0	0	na
CCE47996	BCAL3494	Type III restriction-modification system methylation subunit	0		-3.27204	0.465458	102.349	16.8126	-4.8655	0.417417	proNOG03278 (L)
CCE47997	BCAL3493	Type III restriction-modification system restriction subunit	0		-1.46919	0.685893	148.492	19.8965	-5.96491	0.325559	proNOG00831 (V)
CCE47998	BCAL3492	hypothetical protein I35_1827	0	S	nd		14.1295	0	na
CCE47999		hypothetical protein I35_1828	1	TM	nd		20.7786	0	na
CCE48000		hypothetical protein I35_1829	1	TM	nd		17.487	12.4476	na
CCE48001	BCAL3489	ABC transporter ATP-binding protein	0		nd		15.6762	3.71955	na		proNOG02646 (S)
CCE48002	BCAL3488	hypothetical protein I35_1831	0		nd		12.9549	27.6647	2.67188	0.751335	proNOG01511 (S)
CCE48003		hypothetical protein I35_1832	0		nd		22.6434	0	na
CCE48004	BCAL3487	4-carboxymuconolactone decarboxylase domain/alkylhydroperoxidase AhpD family core domain protein	0		nd		0	7.90696	na
CCE48005	BCAL3486	putative RNA polymerase sigma factor	0		nd		30.0371	12.8286	-1.87135	0.893056	proNOG00903 (K)
CCE48006	BCAL3485	hypothetical protein I35_1835	3	TM	nd		51.3425	21.928	-1.87135	0.893056	proNOG34088 (S)
CCE48007	BCAL3483	hypothetical protein I35_1837	0		nd		158.166	37.5286	-3.36842	0.743047
CCE48008	BCAL3482	hypothetical protein I35_1838	0		nd		174.87	87.1332	-1.60401	0.870104	proNOG53025 (S)
CCE48009	BCAL3481	hypothetical protein I35_1839	0		nd		64.6164	15.3318	na
CCE48010	BCAL3480	hypothetical protein I35_1840	0		nd		0	0	na
CCE48011		hypothetical protein I35_1841	0		nd		202.677	185.49	1.14509	0.996916
CCE48012	BCAL3479	transmembrane regulator protein PrtR	1	TM	nd		20.9429	34.7844	2.07813	0.844588	proNOG15330 (K)
CCE48013	BCAL3478	DNA-directed RNA polymerase specialized sigma subunit, sigma24-like	0		nd		10.1505	36.1266	4.45312	0.762611	proNOG26306 (K)
CCE48014	BCAL3477	Catalase	1	TM	nd		4.86552	3.46338	na		proNOG07332 (P)
CCE48015	BCAL3476	Cytochrome B561	4	TM	nd		42.8165	0	na		proNOG18213 (C)
CCE48016	BCAL0687	Enoyl-CoA hydratase	0		nd		51.1937	50.1061	1.22461	0.964059	proNOG06398 (I)
CCE48017	BCAL0686	Fumarylacetoacetate hydrolase family protein	0		1.22357	0.81331	69.3667	60.7713	1.09615	0.990979	proNOG00413 (Q)
CCE48018	BCAL0685	transcriptional regulator, IclR family	0		nd		73.3363	160.957	2.74609	0.60261	proNOG13430 (K)
CCE48019	BCAL0684	putative PROLIN-rich signal peptide protein	1	TM	nd		52.9855	75.4324	1.78125	0.78442	proNOG26625 (S)
CCE48020	BCAL0683	hypothetical protein I35_1851	0		nd		513.425	8464.22	20.6269	0.0988383	proNOG37349 (S)
CCE48021	BCAL0682	5-methyltetrahydrofolate--homocysteine methyltransferase	0		-1.54453	0.63968	372.089	328.428	1.10438	0.958091	proNOG03228 (E)
CCE48022	BCAL0681	5-methyltetrahydrofolate--homocysteine methyltransferase	0		1.12732	0.901831	362.594	167.905	-1.72597	0.742001	proNOG03024 (E)
CCE48023		hypothetical protein I35_1854	0		nd		189.234	83.3862	-1.81377	0.77757
CCE48024	BCAL0680	hypothetical protein I35_1855	0		-1.31508	0.906823	376.131	221.175	-1.35919	0.887492	proNOG36281 (S)
CCE48025	BCAL0679	Arginyl-tRNA synthetase	0		-1.4823	0.429808	228.95	192.602	1.05256	0.981187	proNOG01484 (J)
CCE48026	BCAL0678	Cell division protein FtsN	1	TM	-1.00457	1	198.185	257.25	1.62408	0.786877	proNOG34391 (D)
CCE48027	BCAL0677	Periplasmic thiol:disulfide interchange protein DsbA	0		1.01736	1	986.694	1144.83	1.45172	0.824042	proNOG19651 (O)
CCE48028	BCAL0676	Oxidoreductase, short-chain dehydrogenase/reductase family	0		nd		102.685	29.2374	-2.80702	0.658173	proNOG03781 (IQ)
CCE48029	BCAL0675	Dipeptide-binding ABC transporter, periplasmic substrate-binding component (TC 3.A.1.5.2)	0	S	1.82499	0.698382	102.917	49.6266	-1.65748	0.794881	proNOG05111 (E)
CCE48030	BCAL0674	ABC transporter ATP-binding protein	0		nd		58.0133	11.4709	-4.04211	0.537357	proNOG07712 (R)
CCE48031	BCAL0673	Zn-dependent hydrolases, including glyoxylases	0		nd		73.5909	66.3526	1.12813	0.974312	proNOG04841 (R)
CCE48032		hypothetical protein I35_1863	0		nd		45.8749	65.3095	1.78125	0.944641
CCE48033	BCAL0672	Isocitrate dehydrogenase phosphatase	0		nd		451.746	232.355	-1.55388	0.791615	proNOG04296 (T)
CCE48034	BCAL0671	Carbonic anhydrase	0		2.16956	0.350968	248.369	93.3083	-2.12742	0.689435	proNOG02188 (P)
CCE48035	BCAL0670	putative dehydrogenase	0		14.1022	0.309947	31.2599	33.3772	1.33594	0.973751	proNOG10113 (IQ)
CCE48036	BCAL0669	hypothetical protein I35_1867	0		-1.60732	0.878266	24.3611	34.6816	1.78125	0.944641	proNOG23514 (S)
CCE48037	BCAL0668	Dienelactone hydrolase and related enzymes	0	S	nd		179.118	59.3022	-2.41404	0.633654	proNOG26088 (Q)
CCE48038		hypothetical protein I35_1869	0		nd		0	0	na
CCE48039	BCAL0667	Adenosylmethionine-8-amino-7-oxononanoate aminotransferase	0		A only	0.470677	66.3355	26.5607	-1.9961	0.760922	proNOG00761 (H)
CCE48040	BCAL0666	8-amino-7-oxononanoate synthase	0		1.06655	0.99998	44.7135	12.7312	-2.80702	0.705878	proNOG01334 (H)
CCE48041	BCAL0665	Dethiobiotin synthetase	0		nd		29.4364	5.23836	-4.49123	0.777352	proNOG05616 (H)
CCE48042	BCAL0664	Biotin synthase	0		-1.02908	0.997908	62.3358	51.7673	1.03906	1	proNOG01924 (H)
CCE48043	BCAL0663	transcriptional regulators, LysR family	0		nd		63.4902	82.1704	1.61932	0.830318	proNOG07018 (K)
CCE48044	BCAL0662	Lactam utilization protein LamB	0		nd		6.76698	9.63377	na		proNOG04573 (R)
CCE48045	BCAL0661	Biotin carboxyl carrier protein	0		nd		0	0	na		proNOG34838 (I)
CCE48046	BCAL0660	Biotin carboxylase	0		nd		3.63412	7.76054	na		proNOG09780 (I)
CCE48047	BCAL0659	Allophanate hydrolase 2 subunit 1	0		nd		30.2428	55.9715	2.31562	0.744579	proNOG08389 (E)
CCE48048	BCAL0658	Allophanate hydrolase 2 subunit 2	0		nd		0	7.57354	na		proNOG05208 (E)
CCE48049	BCAL0657	Cytosine permease	12	TM	nd		58.6122	19.47	-2.40602	0.704983	proNOG05583 (S)
CCE48050	BCAL0656	Suppressor of fused	0		nd		53.5207	27.707	-1.54386	0.876072	proNOG28485 (S)
CCE48051	BCAL0655	Cytoplasmic copper homeostasis protein cutC	0		-1.20549	0.960125	7.29827	15.5852	na		proNOG19125 (P)
CCE48052	BCAL0654	hypothetical protein I35_1883	4	TM	nd		13.0828	18.6253	na
CCE48053	BCAL0653	hypothetical protein I35_1884	4	TM	nd		273.827	38.9832	-5.61404	0.446491	proNOG39041 (S)
CCE48054	BCAL0652	EAL domain protein	0		nd		12.3509	17.5833	1.78125	0.899453	proNOG12601 (T)
CCE48055		hypothetical protein I35_1886	0		nd		0	0	na
CCE48056	BCAL0651	NhaP-type Na+/H+ and K+/H+ antiporters	12	TM	nd		40.6019	20.6438	-1.57193	0.854233	proNOG00911 (P)
CCE48057	BCAL0206	Indolepyruvate ferredoxin oxidoreductase, alpha and beta subunits	0		-1.4064	0.859118	435.985	71.7801	-4.85449	0.352599	proNOG01857 (C)
CCE48058		hypothetical protein I35_1889	0		nd		0	0	na
CCE48059		Acetyltransferase (isoleucine patch superfamily)	0		nd		21.1519	60.2255	3.5625	0.707359
CCE48060	BCAL0647	Glutathione S-transferase	0		nd		25.8466	36.7963	1.78125	0.899453
CCE48061	BCAL0646	Kef-type K+ transport systems, putative NAD-binding component	3	TM	nd		103.893	15.5691	-5.33333	0.464235	proNOG20125 (P)
CCE48062	BCAL0645	Sulfate and thiosulfate binding protein CysP	0	S	nd		114.282	25.8837	-3.52882	0.553105	proNOG00957 (P)
CCE48063	BCAL0644	Dihydrodipicolinate synthase	0		2.90339	0.803822	17.7804	8.43763	-1.68421	0.972337	proNOG07044 (E)
CCE48064	BCAL0641A	hypothetical protein I35_1895	0		nd		83.4417	197.985	2.96875	0.626615	proNOG31605 (R)
CCE48065		hypothetical protein I35_1896	0		nd		100.925	251.441	3.11719	0.653456
CCE48066	BCAL0641	putative transcriptional regulator lrhA	0		nd		5.03186	35.8179	8.90625	0.515277	proNOG05797 (K)
CCE48067	BCAL0640	Permeases of the major facilitator superfamily	12	TM	nd		0	0	na		proNOG14433 (G)
CCE48068	BCAL0639	Glutathione S-transferase	0		nd		0	0	na		proNOG03317 (O)
CCE48069	BCAL0638	Glycine cleavage system transcriptional activator	0		nd		28.7652	98.2833	4.275	0.507008
CCE48070	BCAL0637	Periplasmic aromatic aldehyde oxidoreductase,molybdenum binding subunit YagR	0		nd		33.3242	154.186	5.78906	0.335921	proNOG00940 (C)
CCE48071	BCAL0636	Periplasmic aromatic aldehyde oxidoreductase, FAD binding subunit YagS	0		nd		5.28797	0	na		proNOG00603 (C)
CCE48072	BCAL0635	Periplasmic aromatic aldehyde oxidoreductase,iron-sulfur subunit YagT	0		nd		0	0	na		proNOG00070 (C)
CCE48073		hypothetical protein I35_1904	0		nd		0	17.4612	na
CCE48074		hypothetical protein I35_1905	0	S	nd		18.5914	13.2338	na
CCE48075	BCAL0633	putative esterase of the alpha/beta hydrolase fold family	0		nd		16.9825	0	na		proNOG32447 (R)
CCE48076	BCAL0632	D-3-phosphoglycerate dehydrogenase	0		-8.43842	0.604663	16.8744	12.0115	-1.12281	1	proNOG05777 (C)
CCE48077	BCAL0631	Hydroxymethylglutaryl-CoA lyase	0		nd		85.1856	24.2548	-2.80702	0.658173	proNOG01880 (E)
CCE48078	BCAL0630	Peptidyl-dipeptidase dcp	0		-2.00915	0.694461	20.9016	14.8782	na		proNOG27483 (S)
CCE48079	BCAL0629a	putative Fe-S protein	0		nd		0	0	na		proNOG38153 (S)
CCE48080	BCAL0629	Permease of the drug/metabolite transporter (DMT) superfamily	10	TM	nd		41.074	20.8838	-1.57193	0.904998	proNOG18757 (EG)
CCE48081	BCAL0628	transcriptional regulator, AsnC family	0		nd		86.1552	245.309	3.5625	0.530092	proNOG20229 (K)
CCE48082	BCAL0627	Haloacetate dehalogenase H-1	0		nd		88.6045	189.212	2.67188	0.601191	proNOG01494 (R)
CCE48083	BCAL0626	putative Dioxygenase, 2-nitropropane dioxygenase-like	0		-1.08494	1	121.425	208.225	2.1456	0.675976	proNOG01204 (R)
CCE48084	BCAL0625	transcriptional regulator	0		M only	0.141802	77.0298	97.9133	1.5904	0.826003	proNOG01445 (K)
CCE48085	BCAL0624	Outer membrane protein (porin)	0	S	-3.39729	0.314476	78.7156	56.0315	-1.12281	0.977603	proNOG41497 (M)
CCE48086	BCAL0623	hypothetical protein I35_1917	0		nd		0	8.43763	na
CCE48087	BCAL0622	Sodium/bile acid symporter family	9	TM	nd		51.3425	14.6187	-2.80702	0.705878	proNOG03537 (R)
CCE48088	BCAL0621	EAL domain protein	0		nd		22.9747	12.2654	-1.49708	0.908992	proNOG01131 (T)
CCE48089		hypothetical protein I35_1920	1	TM	nd		22.6434	0	na
CCE48090	BCAL0620	transcriptional regulators	0		nd		46.7519	18.4883	-2.02105	0.80827	proNOG02601 (K)
CCE48091	BCAL0619	D-mannose isomerase	0		nd		211.942	50.2883	-3.36842	0.509221	proNOG13441 (G)
CCE48092	BCAL0618	Fructokinase	0		nd		58.2898	20.746	-2.24561	0.766788	proNOG12963 (G)
CCE48093	BCAL0617	hypothetical protein I35_1924	0		nd		429.612	288.818	-1.18885	0.950718
CCE48094	BCAL0616a	hypothetical protein I35_1925	2	TM	nd		163.032	77.3666	-1.68421	0.899878	proNOG33269 (S)
CCE48095	BCAL0616	hypothetical protein I35_1926	0		-1.20549	0.960125	142.362	155.172	1.36377	0.868982	proNOG02776 (S)
CCE48096		FolM Alternative dihydrofolate reductase 1	0		nd		14.2434	0	na
CCE48097	BCAL0614	Dihydroneopterin aldolase	0		1.16136	1	156.299	178.012	1.425	0.890051	proNOG59688 (H)
CCE48098	BCAL0613	tRNA(Cytosine32)-2-thiocytidine synthetase	0		1.19246	0.919136	274.252	97.6092	-2.24561	0.655259	proNOG01752 (D)
CCE48099	BCAL0612	N-acetylglucosamine-1-phosphate uridyltransferase / Glucosamine-1-phosphate N-acetyltransferase	0		-1.76805	0.674075	497.954	263.072	-1.51283	0.805696	proNOG01712 (M)
CCE48100	BCAL0611	Glucosamine--fructose-6-phosphate aminotransferase [isomerizing]	0		-1.02003	1	737.366	363.055	-1.62326	0.768069	proNOG00847 (M)
CCE48101	BCAL0610	putative cytoplasmic protein	0		nd		1213.29	1388.39	1.43176	0.832703	proNOG31273 (S)
CCE48102	BCAL0609	putative DNA-binding protein	0		M only	0.644079	858.332	2432.17	3.54537	0.45595	proNOG26262 (K)
CCE48103	BCAL0608	hypothetical protein I35_1934	0	S	nd		218.047	380.266	2.18203	0.672408
CCE48104	BCAL0607	hypothetical protein I35_1935	0		nd		241.943	499.438	2.58281	0.639374
CCE48105		hypothetical protein I35_1936	0		nd		44.1546	94.2905	na
CCE48106	BCAL0606	High-affinity iron permease	6	TM	nd		88.6256	45.0612	-1.57193	0.854233	proNOG04616 (P)
CCE48107	BCAL0605	Heme/copper-type cytochrome/quinol oxidases,subunit 2	0	S	nd		63.6462	90.6095	1.78125	0.86959	proNOG36849 (S)
CCE48108	BCAL0604	Copper chaperone	0		nd		52.7219	37.5286	na		proNOG37966 (P)
CCE48109	BCAL0603	Gamma-glutamyl-aminobutyraldehyde dehydrogenase	0		1.49317	0.824651	42.6442	50.5918	1.48438	0.86339	proNOG00045 (C)
CCE48110	BCAL0602	Putrescine utilization regulator	0		nd		46.4785	224.974	6.05625	0.388351	proNOG19370 (K)
CCE48111		hypothetical protein I35_1942	0		nd		86.8614	123.66	1.78125	0.899453
CCE48112		hypothetical protein I35_1943	0		nd		112.735	240.742	2.67188	0.751335
CCE48113	BCAL0601	Gamma-glutamyl-GABA hydrolase	0		nd		6.74115	4.7985	na		proNOG03316 (E)
CCE48114	BCAL0600	Gamma-glutamyl-putrescine synthetase	0		nd		3.96005	36.645	11.5781	0.424595	proNOG00668 (E)
CCE48115	BCAL0599	Omega-amino acid--pyruvate aminotransferase	0		nd		14.6876	54.8885	4.67578	0.500468	proNOG00761 (H)
CCE48116	BCAL0598	Putrescine ABC transporter putrescine-binding protein PotF (TC 3.A.1.11.2)	0	S	nd		4.7478	23.6571	6.23438	0.644118	proNOG02036 (E)
CCE48117	BCAL0597	Putrescine transport ATP-binding protein PotG (TC 3.A.1.11.2)	0		nd		9.17497	9.79642	1.33594	1	proNOG00180 (E)
CCE48118	BCAL0596	Putrescine transport system permease protein PotH (TC 3.A.1.11.2)	6	TM	nd		0	11.4639	na		proNOG03374 (E)
CCE48119	BCAL0595	Putrescine transport system permease protein PotI (TC 3.A.1.11.2)	7	TM	nd		12.6156	22.4501	2.22656	0.873355	proNOG00908 (E)
CCE48120	BCAL0594	Uncharacterized protein in putrescine utilization cluster	0	S	nd		56.6511	37.9534	-1.19298	0.951143	proNOG20012 (S)
CCE48121	BCAL0593	Glycine/D-amino acid oxidase (deaminating) in putrescine utilization cluster	0		nd		0	2.89013	na		proNOG00500 (E)
CCE48122	BCAL0592	putative oxidoreductase in putrescine utilization cluster	0		nd		16.2782	11.5872	-1.12281	1	proNOG03616 (E)
CCE48123	BCAL0589	lipoprotein, putative	0	S	-6.02744	0.528398	23.5491	39.1131	2.07813	0.844588	proNOG22932 (S)
CCE48124	BCAL0588	putative lipoprotein	1	TM	nd		0	38.5646	M only	0.598159	proNOG29990 (S)
CCE48125	BCAL0587	putative lipoprotein	0	S	-1.4064	0.934254	39.0748	16.6886	-1.87135	0.893056	proNOG11122 (M)
CCE48126	BCAL0586	Glutathione reductase	0		nd		31.2599	11.1257	-2.24561	0.792252	proNOG00039 (O)
CCE48127		hypothetical protein I35_1958	0		nd		22.9374	0	na
CCE48128	BCAL0584	Outer membrane porin protein 32 precursor	0		-2.75002	0.182298	295.733	49.7035	-4.75542	0.39026	proNOG34138 (M)
CCE48129	BCAL0583	hypothetical protein I35_1960	6	TM	nd		7.0931	0	na		proNOG30861 (S)
CCE48130	BCAL0582	hypothetical protein I35_1961	1	TM	nd		46.8898	22.2515	-1.68421	0.972337
CCE48131	BCAL0581	Chromate transport protein ChrA	5	TM	nd		30.1054	21.4297	-1.12281	1	proNOG14472 (P)
CCE48132		Chromate transport protein ChrA	4	TM	nd		16.0562	5.71458	na
CCE48133	BCAL0579	transcriptional regulatory protein	0		nd		113.754	72.4492	-1.2549	0.92685	proNOG01858 (K)
CCE48134	BCAL0578	Xanthine/uracil permeases	11	TM	nd		81.0175	43.2525	-1.49708	0.853952	proNOG01549 (F)
CCE48135	BCAL0577	Flagellar hook-associated protein FlgL	0		2.74785	0.301893	360.095	79.3383	-3.62753	0.46556	proNOG02854 (N)
CCE48136	BCAL0576	Flagellar hook-associated protein FlgK	0		1.76277	0.54302	540.276	93.7049	-4.60819	0.372641	proNOG03032 (N)
CCE48137	BCAL0575	Inner membrane protein	0		1.90794	0.669326	87.1211	62.0147	-1.12281	0.990226	proNOG26095 (M)
CCE48138		hypothetical protein I35_1969	0		nd		412.109	251.441	-1.30994	0.921916
CCE48139	BCAL0572	Flagellar protein FlgJ [peptidoglycan hydrolase]	0		nd		357.571	11.5694	-24.7018	0.125569	proNOG04672 (N)
CCE48140	BCAL0571	Flagellar P-ring protein FlgI	0	S	-7.23293	0.437782	190.34	110.281	-1.37945	0.863867	proNOG01223 (N)
CCE48141	BCAL0570	Flagellar L-ring protein FlgH	0	S	-2.1096	0.825467	568.25	21.8645	-20.7719	0.135199	proNOG17886 (N)
CCE48142	BCAL0569	Flagellar basal-body rod protein FlgG	0		-1.0548	1	288.767	33.4618	-6.89724	0.328445	proNOG01392 (N)
CCE48143	BCAL0568	Flagellar basal-body rod protein FlgF	0		nd		376.972	14.9076	-20.2105	0.154168	proNOG02440 (N)
CCE48144	BCAL0567	Flagellar hook protein FlgE	0		-2.27703	0.618551	695.381	51.6244	-10.7657	0.190827	proNOG01695 (N)
CCE48145	BCAL0566	Flagellar basal-body rod modification protein FlgD	0		nd		226.979	10.098	-17.9649	0.207495	proNOG31463 (N)
CCE48146	BCAL0565	Flagellar basal-body rod protein FlgC	0		nd		335.823	26.5607	-10.1053	0.3003	proNOG19054 (N)
CCE48147	BCAL0564	Flagellar basal-body rod protein FlgB	0		nd		260.051	7.71293	-26.9474	0.204951	proNOG33552 (N)
CCE48148	BCAL0563	Flagellar basal-body P-ring formation protein FlgA	0	S	nd		39.1518	0	A only	0.33857	proNOG19633 (N)
CCE48149	BCAL0562	Negative regulator of flagellin synthesis	0		nd		307.867	80.7381	-3.04762	0.610016	proNOG38075 (S)
CCE48150	BCAL0561	Flagellar biosynthesis protein FlgN	0		-1.20549	1	372.46	153.944	-1.93372	0.733195
CCE48151	BCAL0560	Xaa-Pro aminopeptidase	0		nd		85.876	34.6394	-1.98142	0.725276	proNOG07464 (E)
CCE48152		hypothetical protein I35_1983	0		nd		0	0	na
CCE48153	BCAL0559	transcriptional regulator, MerR family	0		nd		83.1145	39.4418	-1.68421	0.840346	proNOG32459 (K)
CCE48154	BCAL0558	tRNA nucleotidyltransferase	0		nd		89.589	24.2939	-2.94737	0.611005	proNOG01437 (J)
CCE48155	BCAL0557	Glutathione S-transferase	0		1.03692	1	196.242	11.6408	-13.4737	0.273587	proNOG05874 (O)
CCE48156	BCAL0556	NAD-dependent epimerase/dehydratase	0		nd		88.3091	35.3589	-1.9961	0.760922	proNOG04596 (GM)
CCE48157	BCAL0555	Soluble lytic murein transglycosylase precursor	0	S	1.19454	0.881158	225.181	50.211	-3.58435	0.469824	proNOG04200 (M)
CCE48158	BCAL0554	5-formyltetrahydrofolate cyclo-ligase	0		nd		65.0699	86.0194	1.65402	0.850323	proNOG25715 (H)
CCE48159	BCAL0553	putative transcription regulator, contains HTH domain (MarR family)	0		nd		423.471	433.773	1.28163	0.89357	proNOG18059 (K)
CCE48160	BCAL0552	Allophanate hydrolase 2 subunit 1	0		nd		48.3886	5.74067	-6.73684	0.634609	proNOG04226 (E)
CCE48161	BCAL0551	Allophanate hydrolase 2 subunit 2	0		nd		39.6895	31.7833	1.00195	1	proNOG17801 (E)
CCE48162	BCAL0550	Lactam utilization protein LamB	0		nd		138.524	29.5813	-3.74269	0.546128	proNOG03062 (R)
CCE48163	BCAL0549	Uncharacterized protein conserved in bacteria	0		nd		64.7292	23.0378	-2.24561	0.733119	proNOG37688 (S)
CCE48164	BCAL0548	Dipeptide transport ATP-binding protein DppF (TC 3.A.1.5.2)	0		-4.21921	0.489193	344.876	44.6346	-6.17544	0.327988	proNOG00684 (E)
CCE48165	BCAL0547	Dipeptide transport ATP-binding protein DppD (TC 3.A.1.5.2)	0		-2.04006	0.604589	116.685	71.7325	-1.30009	0.9074	proNOG00684 (E)
CCE48166	BCAL0546	Dipeptide transport system permease protein DppC (TC 3.A.1.5.2)	5	TM	nd		46.1747	4.10852	-8.98246	0.529982	proNOG00589 (E)
CCE48167	BCAL0545	Dipeptide transport system permease protein DppB (TC 3.A.1.5.2)	6	TM	-1.80823	0.776978	78.6135	18.6529	-3.36842	0.60685	proNOG00119 (E)
CCE48168	BCAL0544	Dipeptide-binding ABC transporter, periplasmic substrate-binding component (TC 3.A.1.5.2)	0	S	1.02977	1	565.959	196.8	-2.29845	0.618576	proNOG01139 (E)
CCE48169	BCAL0543	Permeases of the major facilitator superfamily	12	TM	nd		64.814	17.301	-2.99415	0.632547	proNOG00375 (EGP)
CCE48170		hypothetical protein I35_2001	0		nd		45.2867	96.7082	na
CCE48171	BCAL0542	hypothetical protein I35_2002	0		nd		238.137	155.385	-1.22488	0.954111	proNOG36317 (C)
CCE48172	BCAL0541	Aminobutyraldehyde dehydrogenase	0		nd		63.2517	245.9	4.86418	0.391214	proNOG10973 (R)
CCE48173	BCAL0540	ATP-dependent protease domain protein	0		M only	0.580628	97.221	326.797	4.20573	0.42448	proNOG10664 (O)
CCE48174	BCAL0539	Nitroreductase	0		nd		109.024	87.9527	1.00938	1	proNOG13870 (C)
CCE48175	BCAL0538	hypothetical protein I35_2006	0	S	nd		162.532	671.025	5.16562	0.366422
CCE48176	BCAL0537	Endonuclease/Exonuclease/phosphatase family protein	0		nd		136.36	716.423	6.57366	0.289242	proNOG10880 (R)
CCE48177	BCAL0536	Ferredoxin--NADP(+) reductase	0		3.13606	0.0607192	1044.59	1139.8	1.36523	0.850851	proNOG04154 (C)
CCE48178	BCAL0535	Signal transduction histidine kinase	0		M only	0.580628	42.052	69.8448	2.07813	0.770122
CCE48179	BCAL0534	Two-component response regulator	0		M only	0.176453	379.044	1297.39	4.28258	0.394421	proNOG12509 (T)
CCE48180	BCAL0533	Amino acid transporters	12	TM	nd		357.755	147.434	-1.93939	0.698759	proNOG02002 (E)
CCE48181	BCAL0532	putative xanthine dehydrogenase accessory factor	0		-1.20549	1	61.9713	55.1407	1.11328	0.986916	proNOG02624 (O)
CCE48182	BCAL0531	putative transmembrane protein	3	TM	nd		144.178	30.7887	-3.74269	0.546128	proNOG24295 (S)
CCE48183	BCAL0530	Flagellar biosynthesis protein FlhB	0		nd		49.9863	94.8835	2.375	0.795522	proNOG28968 (R)
CCE48184		Ribonuclease E	0		nd		11.6966	0	na
CCE48185		hypothetical protein I35_2016	0		nd		69.262	0	na
CCE48186	BCAL0528	Flagellar biosynthesis protein FliT	0		nd		175.027	22.6524	-6.17544	0.519078	proNOG31157 (N)
CCE48187	BCAL0527	Flagellar biosynthesis protein FliS	0		-2.41098	0.768753	255.792	69.3631	-2.94737	0.611005	proNOG29004 (N)
CCE48188	BCAL0526	Flagellar hook-basal body complex protein FliE	0		nd		199.655	43.7289	-3.64912	0.604163	proNOG29620 (N)
CCE48189	BCAL0525	Flagellar M-ring protein FliF	1	TM	-1.0959	1	243.301	21.3811	-9.09474	0.23987	proNOG00358 (N)
CCE48190	BCAL0524	Flagellar motor switch protein FliG	0		-1.17458	0.873829	372.681	30.7574	-9.68421	0.236063	proNOG06615 (N)
CCE48191	BCAL0523	Flagellar assembly protein FliH	0		nd		46.4785	0	A only	0.473132	proNOG27323 (N)
CCE48192	BCAL0522	Flagellum-specific ATP synthase FliI	0		nd		137.179	0	A only	0.0666873	proNOG01441 (C)
CCE48193	BCAL0521	Flagellar protein FliJ	0		4.1477	0.830516	57.7184	24.6511	-1.87135	0.893056	proNOG30923 (N)
CCE48194	BCAL0520	Flagellar hook-length control protein FliK	0		nd		19.4943	19.427	1.24688	0.983245	proNOG29597 (N)
CCE48195	BCAL0519	Glucose-methanol-choline oxidoreductase	0		nd		29.0597	22.9837	-1.01053	1	proNOG01363 (E)
CCE48196		hypothetical protein I35_2027	0		nd		7712.33	15365.9	2.49284	0.57525
CCE48197		hypothetical protein I35_2028	0		nd		0	0	na
CCE48198	BCAL0518	Aldehyde dehydrogenase ; putative coniferyl aldehyde dehydrogenase	0		nd		66.0941	222.168	4.20573	0.42448	proNOG02043 (C)
[truncated: 5,270 more rows]
