# Supplementary material for: Response of Burkholderia cenocepacia H111 to Micro-Oxia
Source: PLoS One. 2013 Sep 2;8(9):e72939. doi: 10.1371/journal.pone.0072939 (PMC3759415; doi:10.1371/journal.pone.0072939)
Supplement: Table S2 — List of 55 B. cenocepacia H111 and J2315 genes that are commonly induced by low oxygen (M) (DESeq analysis, p-value<0.2 for H111, fold change >2 for J2315). The expression in aerobic cells was taken as baseline (A). (XLSX) [file pone.0072939.s005.xlsx]

## Sheet: Table S2
Table S2. List of 55 B. cenocepacia H111 and J2315 genes that are commonly induced by low oxygen (M)
(DESeq analysis, p-value <0.2 for H111, fold change >2 for J2315, Sass et al., 2013). The expression in aerobic cells
was taken as baseline (A).			H111		J2315
			Proteome	RNA Seq	chip
Locus Ida	J2315 orthologsb	Annotationa	FC (M/A)c	FC (M/A)d	FC (M/A)e
CCE49315	BCAL0052	D-2-hydroxyglutarate dehydrogenase	na	15	-3.50877
CCE49231	BCAL0124	Flagellar transcriptional activator FlhD	na	-19.09	3.209
CCE51168	BCAL0142	Flagellar biosynthesis protein FlhF	4.42	-44.91	2.712
CCE48192	BCAL0522	Flagellum-specific ATP synthase FliI	na	O only	3.983
CCE48144	BCAL0567	Flagellar hook protein FlgE	-2.23	-10.77	3.191
CCE48143	BCAL0568	Flagellar basal-body rod protein FlgF		-20.21	2.916
CCE48141	BCAL0570	Flagellar L-ring protein FlgH	-2.11	-20.77	2.984
CCE48139	BCAL0572	Flagellar protein FlgJ [peptidoglycan hydrolase]	na	-24.7	3.414
CCE48020	BCAL0683	Hypothetical protein I35_1851	na	20.63	3.91
CCE53334	BCAL0785	Cytochrome d ubiquinol oxidase subunit I	3.07	6.7	58.42
CCE53333	BCAL0786	Hypothetical protein I35_7268	na	9.97	70.17
CCE50995	BCAL0940	Membrane carboxypeptidase	na	11.03	5.241
CCE51462	BCAL1233	Molecular chaperone (small heat shock protein)	2.07	32.51	6.536
CCE51461	BCAL1234	Molecular chaperone (small heat shock protein)	5.25	37.41	4.354
CCE47881	BCAL1529	Type II/IV secretion system ATPase TadZ	22.4	1.45	5.298
CCE53457	BCAL1663	Serine protein kinase (PrkA protein)	19.49	16.46	8.304
CCE53456	BCAL1664	Hypothetical protein I35_7395	na	16.68	9.453
CCE53455	BCAL1665	SpoVR-like protein	na	16.4	8.757
CCE50748	BCAL1829	Outer membrane protein W precursor	6.37	3.76	240.5
CCE50747	BCAL1830	Dioxygenase,2-nitropropane dioxygenase-like	19.08	1.76	66.29
CCE49486	BCAL1919	ClpB protein	4.35	20.86	15.52
CCE52795	BCAL2118	Isocitrate lyase	7.46	24.94	11.22
CCE50709	BCAL2645	Outer membrane protein	3.08	-1.21	7.76
CCE49625	BCAL2780	Thioredoxin domain-containing protein EC-YbbN	1.72	10.64	2.265
CCE49628	BCAL2783	Cyclopropane-fatty-acyl-phospholipid synthase	5.38	3.56	7.111
CCE49767	BCAL2975	Periplasmic molybdate-binding domain protein	na	17.26	46.68
CCE51204	BCAL3243	Capsular polysaccharide biosynthesis/export protein	-8.56	2.21	-2.14592
CCE47986	BCAL3503	Flagellar biosynthesis protein FliP	na	-19.54	2.513
CCE46874	BCAM0028	hypothetical protein I35_0684	na	31.17	4.73
CCE46853	BCAM0049	Transcriptional regulator, CRP family	9.26	3.76	77.45
CCE46761	BCAM0165	Hypothetical protein I35_0571	na	-14.15	37.66
CCE52508	BCAM0276	Universal stress protein UspA	4.06	14.11	58.93
CCE48540	BCAM0491	Outer membrane vitamin B12 receptor BtuB	-24.11	-2.12	-2.88184
CCE50874	BCAM0877	Diadenosine tetraphosphatase	na	M only	2.016
CCE48736	BCAM1004	GDP-mannose 4,6 dehydratase	na	12.17	2.007
CCE48735	BCAM1005	O-antigen acetylase	na	M only	5.134
CCE48700	BCAM1111	Ornithine decarboxylase	6.11	2.47	29.98
CCE48699	BCAM1112	Arginine decarboxylase / Ornithine decarboxylase	6	2.23	19.67
CCE47584	BCAM1187	Ferrichrome-iron receptor	O only	-10.85	-9.09091
CCE47508	BCAM1259	RpoD-related RNA polymerase sigma factor	na	26.42	16.33
CCE47408	BCAM1351	DnaK suppressor protein	na	16.21	210
CCE47407	BCAM1352	DNA-dependent DNA polymerase family X	na	27.16	22.08
CCE47406	BCAM1353	Alanine dehydrogenase	na	M only	5.034
CCE47250	BCAM1500	Universal stress protein family	5.39	5.64	14.02
CCE47173	BCAM1569	Neuraminidase (sialidase)	na	13.9	13.07
CCE47172	BCAM1570	Alcohol dehydrogenase	4.69	7.63	86.95
CCE47171	BCAM1571	Zinc-regulated outer membrane receptor	M only	37.14	3.649
CCE47153	BCAM1581	Phosphoenolpyruvate carboxykinase [GTP]	8.02	5.56	15.95
CCE46975	BCAM1734	Glucose dehydrogenase	-7.41	-8.28	-2.18341
CCE50317	BCAM1926	CBS domain protein	1.18	10.21	2.671
CCE49127	BCAM2007	Ferrichrome-iron receptor	O only	-13.75	-5.88235
CCE53213	BCAM2093	Salicylate hydroxylase	na	28.5	-3.58423
CCE53091	BCAM2167	Hypothetical protein I35_7022	na	15.65	21.39
CCE47643	BCAM2439	Ferrichrome-iron receptor	-3	-7.29	-2.59067
CCE52109	BCAS0293	AidA	2.2	M only	30.99
a Nomenclature and description according to GenBank file CAFQ01000001.1.
b Orthologs were identified as described in the Material and Methods section.
c Fold change (FC) of protein expression, comparing micro-oxically (M) with aerobically (A) grown H111 strain.
d Fold change (FC) of transcript expression, comparing micro-oxically (M) with aerobically (A) grown H111 strain.
e Fold change (FC) of transcript expression, comparing micro-oxically (M) with aerobically (A) grown J2315 strain (Sass et al., 2013).
na The gene was not identified on protein level.
M only and A only: The gene/protein was detected only micro-oxically (M) or aerobically (A)
