# Supplementary material for: Response of Burkholderia cenocepacia H111 to Micro-Oxia
Source: PLoS One. 2013 Sep 2;8(9):e72939. doi: 10.1371/journal.pone.0072939 (PMC3759415; doi:10.1371/journal.pone.0072939)
Supplement: Table S3 — Q-PCR results for selected genes. (XLSX) [file pone.0072939.s006.xlsx]

## Sheet: Table S3
Table S3. qPCR results for selected genes
Locus IDa	J2315 orthologsb	Descriptiona	FC M vs Ac
CCE47508	BCAM1259	RpoD-related RNA polymerase sigma factor	6.7 ± 0.7
CCE53334	BCAL0785	Cytochrome d ubiquinol oxidase subunit I	3.7 ± 1.0
CCE49486	BCAL1919	ClpB protein	20.2 ± 1.7
CCE48728	BCAM1010	UTP--glucose-1-phosphate uridylyltransferase	17.9 ± 4.1
CCE46853	BCAM0049	Transcriptional regulator, CRP family	3.7 ± 1.4
CCE52795	BCAL2118	Isocitrate lyase	14.1 ± 2.4
aNomenclature and description according to GenBank file CAFQ01000001.1
bOrthologs were identified as described in the Material and Methods section
cFold change (FC) of transcript expression, comparing micro-oxically (M) with aerobically (A) grown H111 strain.
